# Supplementary material for: Characterization of the Methanomicrobial Archaeal RNase Zs for Processing the CCA-Containing tRNA Precursors
Source: Front Microbiol. 2020 Aug 25;11:1851. doi: 10.3389/fmicb.2020.01851 (PMC7479834; doi:10.3389/fmicb.2020.01851)
Supplement: Supplementary file 10 [file Data_Sheet_1.xlsx]

## Sheet: archaeal RNase Z
Dataset S1. RNase Z orthologs searched in archaeal genomes
* Data were searched in KEGG database, and the species name and protein ID were followed the nomenclature of KEGG database.
311 orthologs were found in 316 complete archaeal genomes, and each present per majority of the genomes.
MJA:	MJ_1502
MFE:	Mefer_0900
MVU:	Metvu_0905
MFS:	MFS40622_0511
MIF:	Metin_1208
MJH:	JH146_0355
MIG:	Metig_0529
MMP:	MMP0906
MMQ:	MmarC5_0713
MMX:	MmarC6_1749
MMZ:	MmarC7_0153
MMD:	GYY_05250
MMAK:	MMKA1_10040(rnz)
MMAO:	MMOS7_09820(rnz)
MAE:	Maeo_0727
MVN:	Mevan_0015
MVO:	Mvol_0426
MOK:	Metok_0428
METF:	CFE53_06060(rnz)
MTH:	MTH_1831
MMG:	MTBMA_c04010(rnz)
METC:	MTCT_1671
MWO:	MWSIV6_0363(rnz)
METE:	tca_01769(rbn_2)
METZ:	METMT2_0123
METK:	FVF72_02545(rnz)
MST:	Msp_0411(rnz)
METB:	AW729_04995
MRU:	mru_0617(rnz)
MSI:	Msm_0492
MEB:	Abm4_1367(rnz)
MMIL:	sm9_0525(rnz)
MEYE:	TL18_02380
MOL:	YLM1_0274
MEL:	Metbo_0645
MEW:	MSWAN_1711
METH:	MBMB1_1334(rnz)
MFC:	BRM9_0557(rnz)
MFI:	DSM1535_0538(rnz)
MCUB:	MCBB_1574(rnz)
MSUB:	BK009_05655
METN:	BK008_01200
METT:	CIT01_08205(rnz)
METO:	CIT02_03505 CIT02_11310(rnz)
MFV:	Mfer_0744
MKA:	MK1033
AFU:	AF_0939
AFG:	AFULGI_00010290
APO:	Arcpr_1325
AVE:	Arcve_1069
AST:	Asulf_00693
FPL:	Ferp_2443
GAC:	GACE_1456
GAH:	GAH_01033
TAC:	Ta1155
TVO:	TVG1292892(TVG1292892)
PTO:	PTO0275 PTO1273
FAC:	FACI_IFERC01G0666 FACI_IFERC01G1459 FACI_IFERC01G1756
FAI:	FAD_0441 FAD_0731 FAD_1554
CDIV:	CPM_0823
TAR:	TALC_00521
MAX:	MMALV_04690
MER:	MMINT_07450
MEAR:	Mpt1_c03880(rnz)
MARC:	AR505_0464
ABI:	Aboo_1424
ACF:	AciM339_1083
PFU:	PF1345
PFI:	PFC_05940
PHO:	PH1151(PH1151)
PAB:	PAB0728
PYN:	PNA2_1776
PYA:	PYCH_07680
PYS:	Py04_0948
PYC:	TQ32_06055
TKO:	TK1114
TON:	TON_0252
TGA:	TGAM_1082
TSI:	TSIB_0827
TBA:	TERMP_02210
THE:	GQS_04110
THA:	TAM4_2092
THM:	CL1_0475
TLT:	OCC_02362
THS:	TES1_0125
TNU:	BD01_0147
TEU:	TEU_06440
TGY:	X802_08915
THV:	ADU37_CDS12320
TCH:	CHITON_1460
TPEP:	A0127_09665
TPIE:	A7C91_07090
TGG:	A3K92_05860
TCE:	A3L02_00500
TBS:	A3L01_01765
THH:	CDI07_01740
TSL:	A3L11_05600
TTD:	A3L14_03215
TPRF:	A3L09_08090
TRL:	A3L10_04720
TPAF:	A3L08_05210
THY:	A3L12_01855
PPAC:	PAP_01405
MBA:	Mbar_A1789
MBY:	MSBRM_0675
MBW:	MSBRW_2947
MBAR:	MSBR2_1701
MBAK:	MSBR3_1693
MAC:	MA_3031
MMA:	MM_0306
MMAZ:	MmTuc01_0313
MMJ:	MSMAS_0994
MMAC:	MSMAC_2353
MVC:	MSVAZ_2655
MEK:	MSKOL_2660
MLS:	MSLAZ_1287
METM:	MSMTP_2246
MEF:	MSWH1_2149
MEQ:	MSWHS_2948
MSJ:	MSSAC_3007
MSZ:	MSSIH_2647
MSW:	MSSIT_2685
MTHR:	MSTHT_2538
MTHE:	MSTHC_0745
MHOR:	MSHOH_1184
MFZ:	AOB57_002660(rnz)
MBU:	Mbur_2102
MMET:	MCMEM_0300
MMH:	Mmah_0293
MHAZ:	BHR79_02055
MEV:	Metev_0191
MZH:	Mzhil_1377
MPY:	Mpsy_2804
MHZ:	Metho_0706
MTP:	Mthe_0927 Mthe_1159
MCJ:	MCON_3217(rnz)
MHI:	Mhar_1789
MHU:	Mhun_1716
MLA:	Mlab_1365
MEM:	Memar_1554
MBG:	BN140_1290(rnz)
MEMA:	MMAB1_1631(rnz)
MPI:	Mpet_1666
MBN:	Mboo_1591
MFO:	Metfor_1625
MPL:	Mpal_1973
MPD:	MCP_2836(rnz)
MEZ:	Mtc_0740(rnz)
RCI:	RCIX719(rnz)
HAL:	VNG_2239C
HSL:	OE_4141R(rnz)
HDL:	HALDL1_02280
HHB:	Hhub_3604(rnz)
HJE:	HacjB3_03750
HALH:	HTSR_0166(rnz)
HHSR:	HSR6_0162(rnz)
HSU:	HLASF_2050(rnz2)
HSF:	HLASA_2084(rnz2)
SALR:	FQU85_04075(rnz)
HMA:	rrnAC2500
HHI:	HAH_2931
HHN:	HISP_14905
HAB:	SG26_07020
HTA:	BVU17_14240
NPH:	NP_2254A(rnz)
NMO:	Nmlp_3808(rnz)
HUT:	Huta_2187
HTI:	HTIA_2054
HALA:	Hrd1104_12530(rnz)
HMU:	Hmuk_1067
HALZ:	E5139_08515(rnz)
HALL:	LC1Hm_0169(rnz)
HALI:	BV210_09915
HSN:	DV733_05550(rnz)
HARC:	HARCEL1_03455(rnz)
HWA:	HQ_2036A(rnz1) HQ_3403A(rnz2)
HWC:	Hqrw_2199(rnz1) Hqrw_3929(rnz2)
HVO:	HVO_0144(rnz)
HME:	HFX_0153(elaC)
HGI:	ABY42_00715
HBO:	Hbor_29660
HAQ:	DU484_01195(rnz)
HAJ:	DU500_01745(rnz)
HAER:	DU502_17175(rnz)
HRA:	EI982_13825(rnz)
HLM:	DV707_00980(rnz)
HALM:	FCF25_07405(rnz)
HLA:	Hlac_0076
HALP:	DOS48_00430(rnz)
HALB:	EKH57_10685(rnz)
HEZZ:	EO776_00665(rnz)
HAE:	halTADL_3303
HDF:	AArcSl_1555(rnz)
HAH:	Halar_2972
HTU:	Htur_0053
HDA:	BB347_14165
HJT:	DVR14_09945(rnz)
NMG:	Nmag_1870(rnz)
HXA:	Halxa_1247
NAT:	NJ7G_0576
NPE:	Natpe_0110
NVR:	FEJ81_00580(rnz)
NPL:	FGF80_00490(rnz)
NGE:	Natgr_1807
HRU:	Halru_0530
NOU:	Natoc_3961
SALI:	L593_09650
HLR:	HALLA_18810
HLC:	CHINAEXTREME05295
NAJ:	B1756_06730
NAG:	AArcMg_0325 AArcMg_3459
NAN:	AArc1_0333 AArc1_3398
NBG:	DV706_07115(rnz)
NAS:	GCU68_06510(rnz)
NAC:	AQV86_02110
APE:	APE_0636 APE_1836.1(rnz)
ACJ:	ACAM_0479 ACAM_1153(rnz)
SMR:	Smar_1236
SHC:	Shell_1219
IHO:	Igni_1037
IIS:	EYM_00075
DKA:	DKAM_0538
DFD:	Desfe_0586
DMU:	Desmu_0587
TAG:	Tagg_0137
IAG:	Igag_0006 Igag_0559
THG:	TCELL_0072
HBU:	Hbut_0661
PFM:	Pyrfu_0125
PDL:	Pyrde_0250
STO:	STK_09480(rnz)
SOH:	D1869_06570(rnz)
SSO:	SSO1043
SOL:	Ssol_2014
SSOA:	SULA_2047(rnz)
SSOL:	SULB_2048(rnz)
SSOF:	SULC_2046(rnz)
SAI:	Saci_1284
SACN:	SacN8_06265
SACR:	SacRon12I_06260
SACS:	SUSAZ_06130
SIS:	LS215_1275
SIA:	M1425_1178
SIM:	M1627_1242
SID:	M164_1167
SIY:	YG5714_1174
SIN:	YN1551_1677
SII:	LD85_1294
SIH:	SiH_1138
SIR:	SiRe_1052
SIC:	SiL_1061
SULA:	BFU36_01295
MSE:	Msed_1788
MCN:	Mcup_0445
MHK:	DFR87_09705(rnz)
MPRU:	DFR88_09270(rnz)
AHO:	Ahos_1243
AMAN:	B6F84_10520
ABRI:	DFR85_11200
ASUL:	DFR86_09010(rnz)
AAMB:	D1866_01115
SACD:	HS1genome_0983
SAZO:	D1868_00250(rnz)
STEP:	IC006_0863
PAI:	PAE3218 PAE3282
PIS:	Pisl_0405 Pisl_0495
PCL:	Pcal_1103 Pcal_1765
PAS:	Pars_1104 Pars_1383 Pars_1710
PYR:	P186_1324 P186_1528
POG:	Pogu_0424 Pogu_0830
TNE:	Tneu_1531 Tneu_1723
PYW:	PYWP30_00414 PYWP30_01680 PYWP30_01842
CMA:	Cmaq_0415 Cmaq_1678
TTN:	TTX_0051 TTX_0547 TTX_1616(rnz)
TUZ:	TUZN_0043 TUZN_0188 TUZN_1908
VDI:	Vdis_1409 Vdis_2459
VMO:	VMUT_0808 VMUT_2218
TPE:	Tpen_0696 Tpen_0819
THB:	N186_04655 N186_05625
TCB:	TCARB_0190 TCARB_1958
THF:	MA03_06085
ASC:	ASAC_0192
ACIA:	SE86_01745
CLG:	Calag_1449
FFO:	FFONT_0151 FFONT_0989
NMR:	Nmar_1776
NIR:	NSED_09515
NKR:	NKOR_09450
NID:	NPIRD3C_0232(rnz)
NIN:	NADRNF5_0091(rnz)
NIW:	Nisw_05130(rnz)
NCT:	NMSP_1693(rnz)
CSY:	CENSYa_1867
NGA:	Ngar_c23300(rnz)
NVN:	NVIE_000640(rnz)
NEV:	NTE_01391
TAA:	NMY3_00421(rnz)
NFN:	NFRAN_1393(rnz)
NCV:	NCAV_1665(rnz)
CSU:	CSUB_C1073
NBV:	T478_0014(rnz)
TAH:	SU86_006105
NDV:	NDEV_0029(rnz)
NEQ:	NEQ064
MARH:	Mia14_0596
KCR:	Kcr_1456
BARC:	AOA65_0742(rnz)
BARB:	AOA66_0368(rnz)
LOKI:	Lokiarch_16210(rnz)
AGW:	QT03_C0001G1264
ARG:	QT11_C0001G0183

## Sheet: Eukaryotic RNase Z
Dataset S1. RNase Z orthologs searched in 524 eukaryotic genomes.
* Data were searched in KEGG database, and the species name and protein ID were followed the nomenclature of KEGG database.
Multiple orthologs are encoded in most eukaryotic genome.
HSA:	55520(ELAC1) 60528(ELAC2)
PTR:	450109(ELAC2) 740066(ELAC1)
PPS:	100972452(ELAC2) 100991437(ELAC1)
GGO:	101145069(ELAC2) 101152993(ELAC1)
PON:	100438811(ELAC1) 100440040(ELAC2)
NLE:	100589367(ELAC2) 100599025(ELAC1)
MCC:	106994515(ELAC1) 718217(ELAC2)
MCF:	102127182(ELAC2) 102143214(ELAC1)
CSAB:	103222415(ELAC1) 103242406(ELAC2)
RRO:	104667949(ELAC2) 104672915(ELAC1)
RBB:	108533136(ELAC1) 108542378(ELAC2)
CJC:	100409663(ELAC1) 100414858(ELAC2)
SBQ:	101032394(ELAC1) 101038133(ELAC2)
MMU:	114615(Elac1) 68626(Elac2)
MCAL:	110284803(Elac1) 110304801(Elac2)
MPAH:	110331793(Elac2) 110333391(Elac1)
RNO:	282826(Elac2) 307604(Elac1)
MUN:	110550716(Elac1) 110564567(Elac2)
CGE:	100771025(Elac1) 107977006(Elac2)
NGI:	103726636(Elac1) 103752051(Elac2)
HGL:	101703402(Elac1) 101723360(Elac2)
CCAN:	109687031(Elac1) 109687619(Elac2)
OCU:	100341527(ELAC1) 100342150(ELAC2)
TUP:	102492192(ELAC2) 102494429(ELAC1)
CFA:	476197(ELAC1) 489511(ELAC2)
VVP:	112919270(ELAC1) 112924909(ELAC2)
AML:	100465317(ELAC1) 100468207(ELAC2)
UMR:	103660513(ELAC2) 103664323(ELAC1)
UAH:	113253423(ELAC1) 113271227(ELAC2)
ORO:	101374442(ELAC1) 101379017(ELAC2)
ELK:	111142634 111161075
FCA:	101087182(ELAC2) 101093400(ELAC1)
PTG:	102961586(ELAC1) 102967665(ELAC2)
PPAD:	109245839(ELAC2) 109275710(ELAC1)
AJU:	106974965(ELAC1) 106984263(ELAC2)
BTA:	509256(ELAC2) 532568(ELAC1)
BOM:	102265708(ELAC1) 102287849(ELAC2)
BIU:	109574053(ELAC2) 109577911(ELAC1)
BBUB:	102390498(ELAC1) 102396752(ELAC2)
CHX:	102173249(ELAC1) 102176360(ELAC2)
OAS:	101104921(ELAC2) 101118238(ELAC1)
SSC:	100520804(ELAC2) 100524839(ELAC1)
CFR:	102507608(ELAC1) 102514064(ELAC2)
CDK:	105085096(ELAC2) 105103384(ELAC1)
BACU:	103014084(ELAC1) 103016118
LVE:	103069372(ELAC2) 103084540(ELAC1)
OOR:	101269774(ELAC2) 101284980(ELAC1)
DLE:	111167762(ELAC2) 111180254(ELAC1)
PCAD:	102977596(ELAC2) 102986910(ELAC1)
ECB:	100069650(ELAC1) 100073102(ELAC2)
EPZ:	103550664(ELAC2) 103553982
EAI:	106834782(ELAC1) 106845775(ELAC2)
MYB:	102246359(ELAC2) 102257803(ELAC1)
MYD:	102753875(ELAC1) 102761020(ELAC2)
MNA:	107544592(ELAC2) 107546638(ELAC1)
HAI:	109373580(ELAC1) 109382188(ELAC2)
DRO:	112308556(ELAC2) 112322995(ELAC1)
PALE:	102886773(ELAC1) 102888967(ELAC2)
RAY:	107512853(ELAC1) 107517399(ELAC2)
MJV:	108394208(ELAC1) 108400127(ELAC2)
LAV:	100655856(ELAC2) 100659793(ELAC1) 100670846
TMU:	101349196 101358502
MDO:	100010800(ELAC1) 100021330(ELAC2)
SHR:	100921221(ELAC1) 100930108(ELAC2)
PCW:	110193939(ELAC2) 110198139(ELAC1)
OAA:	100078130(ELAC1) 103165981(ELAC2)
GGA:	417313(ELAC2)
MGP:	100545129(ELAC2)
CJO:	107322248(ELAC2)
NMEL:	110407131(ELAC2)
APLA:	101789710(ELAC2) 101791787(ELAC1)
ACYG:	106037329(ELAC1) 106047808(ELAC2)
TGU:	100232746(ELAC1) 105760986(ELAC2)
LSR:	110477018(ELAC2) 110481092(ELAC1)
SCAN:	103823911(ELAC2) 103825140(ELAC1)
GFR:	102035519(ELAC1) 102040123(ELAC2)
FAB:	101817634(ELAC1) 101821620(ELAC2)
PHI:	102114067(ELAC1) 102114258(ELAC2)
PMAJ:	107212619(ELAC2) 107215832(ELAC1)
CCAE:	111940944(ELAC1) 111942395(ELAC2)
CCW:	104686786(ELAC1) 104695630(ELAC2)
ETL:	114068330(ELAC1) 114069996(ELAC2)
FPG:	101914868(ELAC2) 101921875(ELAC1)
FCH:	102047794(ELAC1) 102057368(ELAC2)
CLV:	102092139(ELAC2) 102096909(ELAC1)
EGZ:	104133800(ELAC2) 104134165(ELAC1)
NNI:	104010841(ELAC1) 104011086(ELAC2)
ACUN:	113486873(ELAC2) 113490496(ELAC1)
PADL:	103916168(ELAC1) 103925344(ELAC2)
AAM:	106494877(ELAC1) 106496875(ELAC2)
ASN:	102370541(ELAC2) 102375007(ELAC1)
AMJ:	102574503(ELAC2) 102577212(ELAC1)
PSS:	102451948(ELAC1) 102458416(ELAC2)
CMY:	102945193(ELAC1) 102948314
CPIC:	101941881(ELAC2) 101946595(ELAC1)
ACS:	100552311(elac2) 100552882(elac1)
PVT:	110080420(ELAC2) 110088635(ELAC1)
PBI:	103057043(ELAC2) 103060621(ELAC1)
PMUR:	107284130(ELAC1) 107293619(ELAC2)
TSR:	106540152(ELAC1) 106541360(ELAC2)
PMUA:	114590762(ELAC2) 114606683(ELAC1)
GJA:	107121880(ELAC2) 107122008(ELAC1)
XLA:	108701025 108718616(elac1.L)
XTR:	549782(elac1) 733896(elac2)
NPR:	108790698(ELAC1) 108801479(ELAC2)
DRE:	445109(elac1) 492652(elac2)
SRX:	107725097(elac1) 107750164 107756560(elac2)
SANH:	107660318(elac1) 107695696
SGH:	107594587(elac1) 107601556(elac2)
CCAR:	109047557(elac2)
IPU:	108272978(elac2)
PHYP:	113523968(elac2)
AMEX:	103032335(elac2) 111190985(elac1)
EEE:	113567943(elac1) 113591410(elac2)
TRU:	101062237(elac2) 101063534(elac1)
TNG:	GSTEN00001019G001 GSTEN00002860G001 GSTEN00021247G001 GSTEN00032638G001
LCO:	104919279(elac1) 104933978(elac2)
NCC:	104942175 104954626(elac1)
MZE:	101477441(elac1) 101483694(elac2)
ONL:	100698320(elac1) 100705666(elac2)
OLA:	101161058(elac2) 101167125(elac1)
XMA:	102228002(elac1)
XCO:	114154370(elac1) 114159445(elac2)
PRET:	103460575(elac2) 103470175(elac1)
CVG:	107091752(elac2) 107098417(elac1)
NFU:	107394072(elac1) 107397309(elac2)
KMR:	108243195(elac2) 108244817(elac1)
ALIM:	106511744 106512083 106513739(elac1)
AOCE:	111574859(elac2) 111588633(elac1)
CSEM:	103392542(elac2) 103398301(elac1)
POV:	109633936(elac2) 109639335(elac1)
LCF:	108878586(elac1) 108886925
SDU:	111217532(elac2) 111230840(elac1)
SLAL:	111645177(elac1) 111655530(elac2)
HCQ:	109526277(elac1) 109527825(elac2)
BPEC:	110157363(elac2) 110167032(elac1)
MALB:	109956576(elac1) 109962864(elac2)
SASA:	106585828(elac1) 106606943(elac2) 106606945
OTW:	112234114 112249668(elac1) 112258917 112258935
SALP:	111975106(elac1) 111981593(elac2)
ELS:	105014575(elac1) 105022937(elac2)
SFM:	108923556(elac2) 108938034(elac1)
PKI:	111856061(elac2) 111856533(elac1)
LCM:	102357436(ELAC1) 102363243
CMK:	103175701(elac2) 103187335(elac1)
RTP:	109911225(elac1) 109918232(elac2)
BFO:	BRAFLDRAFT_124299 BRAFLDRAFT_93125
CIN:	100183389
SPU:	578654 756525
APLC:	110973760 110974593
SKO:	100377136 102808666 102808839
DME:	Dmel_CG3298(RNaseZ)
DER:	6542781
DSI:	Dsimw501_GD25997(Dsim_GD25997)
DYA:	Dyak_GE21666
DSR:	110178281
DPO:	Dpse_GA17222
DPE:	6591277
DMN:	108160367
DWI:	6646046
DGR:	Dgri_GH20113
DMO:	Dmoj_GI20207
DAZ:	108615800
DNV:	108654039
DHE:	111600090 115482830
MDE:	101887951
LCQ:	111685384
AGA:	AgaP_AGAP009743
AAG:	5573247
AALB:	109423952 115265623
CQU:	CpipJ_CPIJ007046
AME:	726874
BIM:	100741919
BTER:	100643867
CCAL:	108632429
OBB:	114874251
SOC:	105202936
MPHA:	105834378
AEC:	105144630
ACEP:	105623723
PBAR:	105431897
VEM:	105560496
HST:	105187161
DQU:	106742125
CFO:	105250213
LHU:	105671914
PGC:	109860527
OBO:	105278106
PCF:	106792441
NVI:	100120482
CSOL:	105361365
MDL:	103572042
TCA:	657121
DPA:	109544474
ATD:	109608320
NVL:	108568772
BMOR:	101744488
BMAN:	114241311
DPL:	KGM_200353
PMAC:	106718028
PRAP:	110992514
HAW:	110377763
TNL:	113492130
PXY:	105380232
API:	100164297
DNX:	107161636
AGS:	114125793
RMD:	113549411
BTAB:	109036458 109043690
CLEC:	106661329 106666241
PHU:	Phum_PHUM083350
ZNE:	110829521 110841326 110841365
FCD:	110848078
DPX:	DAPPUDRAFT_301666
PVM:	113803273 113829292
ISC:	IscW_ISCW002318
TUT:	107360545
DPTE:	113793780 113797674
CSCU:	111636382
PTEP:	107447121 107454578 107454580
CEL:	CELE_E04A4.4(hoe-1)
CBR:	CBG01741(Cbr-hoe-1)
BMY:	Bm1_43440
LOA:	LOAG_01193
NAI:	NECAME_05606
TSP:	Tsp_05739
HRO:	HELRODRAFT_189299
LGI:	LOTGIDRAFT_156489 LOTGIDRAFT_218281 LOTGIDRAFT_230203
PCAN:	112554985 112561453 112573723
CRG:	105319173 105322869
MYI:	110443057 110453878 110455570
OBI:	106869555 106879460 106881711
LAK:	106161191 106166286 106170180 106170380 106172336
SMM:	Smp_031040.1 Smp_068090 Smp_153350
SHX:	MS3_04039 MS3_08037 MS3_09919
OVI:	T265_02240 T265_12888
EGL:	EGR_01932 EGR_03534 EGR_06988
NVE:	NEMVE_v1g108544 NEMVE_v1g11980 NEMVE_v1g186754
EPA:	110234135 110238603 110247219
ADF:	107338415 107346430 107346480 107347528 107347544
AMIL:	114952435 114967259 114977027 114977029
PDAM:	113667690 113671237
SPIS:	111325436 111340841
DGT:	114519409 114519444 114532386
HMG:	100206694 101236086
TAD:	TRIADDRAFT_53942 TRIADDRAFT_53943
AQU:	100639903 105313476
ATH:	AT1G52160(TRZ3) AT1G74700(TRZ1) AT2G04530(CPZ) AT3G16260(TRZ4)
ALY:	9319059 9319713 9325052 9327740
CRB:	17891137 17893378 17894665 17898790
CSAT:	104702197 104713109 104742720 104745955 104747131 104751338 104758532 104765463 104766493 104778137104781150 104790525
EUS:	EUTSA_v10002590mg EUTSA_v10011231mg EUTSA_v10018981mg EUTSA_v10019999mg
BRP:	103852919 103860305 103869840 103871232
BNA:	106345746 106361828 106379480 106391230 106401888 106406620 106430271 106452219 111202928 111210602
BOE:	106295727 106300703 106327446 106331359
RSZ:	108811813 108839854 108856533 108863394
THJ:	104808329 104808866 104817970
CPAP:	110808856 110816962 110819684
CIT:	102625658 102629669 102629813
CIC:	CICLE_v10015749mg CICLE_v10021490mg CICLE_v10024815mg
TCC:	18593682 18595982 18612405
GRA:	105777515 105779477 105788396 105790054
GHI:	107886126 107897490 107913895 107918129 107949840 107954040
GAB:	108470947 108480150 108480945
DZI:	111278943 111289331 111305581 111314537
EGR:	104423087 104424699 104425963
GMX:	100786011 100807082 100808196 100809325
GSJ:	114377072 114383389 114388010 114399986 114403488
PVU:	PHAVU_003G014100g PHAVU_005G170100g PHAVU_008G215900g
VRA:	106760599 106763014 106776926
VAR:	108334334 108334708 108336332
VUN:	114167074 114185451 114193169
CCAJ:	109791447 109791626 109794286
MTR:	MTR_1g033550 MTR_2g101390 MTR_5g084700 MTR_5g093920
CAM:	101489661 101507030 101507784
LJA:	Lj0g3v0344629.1(Lj0g3v0344629.1) Lj0g3v0344629.2(Lj0g3v0344629.2) Lj2g3v2856020.1(Lj2g3v2856020.1)Lj2g3v2856020.2(Lj2g3v2856020.2) Lj3g3v0258360.1(Lj3g3v0258360.1) Lj3g3v0260490.1(Lj3g3v0260490.1)
ADU:	107459686 107483936 107488892 107496885
AIP:	107609036 107613501 107639165 107643513 107643515
LANG:	109342868 109351223 109355808 109357511 109359048
FVE:	101294282 101314014 101315238
RCN:	112180447 112186500 112188404
PPER:	18777964 18782633 18783713 18784344
PMUM:	103327881 103329181 103338411
PAVI:	110752094 110769514 110772436
MDM:	103405502 103418985 103420332 103442679
PXB:	103951390 103955019 103958751 103968053
ZJU:	107404258 107404464 107415850 107417399 107428531 107428562
CSV:	101211250 101213870 101217593 116405917
CMO:	103491364 103497261 103500604
MCHA:	111005940 111016700 111016736
CMAX:	111478792 111486279 111488537
CMOS:	111437109 111453818 111456177
CPEP:	111794112 111803195 111807683
RCU:	8265578 8273812 8277375
JCU:	105635031 105640500 105640882 105644221
HBR:	110639944 110639945 110644487 110651309 110662500 110670716
MESC:	110600337 110621021 110626631 110630347
POP:	18105812 7455968 7475087
PEU:	105110216 105111309 105141590
JRE:	108981566 108982386 109012656
QSU:	111984447 111986798 111987574 111994989 111995079 112010966 112015714
VVI:	100254820 100262176 100267142
SLY:	101243871 101245927 101247202 101265382 101268762
SPEN:	107002025 107005574 107012640 107014943 107020890
SOT:	102579294 102582365 102585497 102594613 102596953 102601375
CANN:	107861846 107862504 107871382 107875471
NTA:	107766007 107768906 107770551 107785747 107789833(C117) 107790503 107794504 107806154 107811357107815083 107821661 107828349 107832311
NSY:	104210754 104225573 104225661 104225837 104234915 104235392 104236839 104241719 104244572
NTO:	104102384 104104334 104108745 104109695 104118624
NAU:	109205312 109207886 109213638 109218141 109231990 109233062
INI:	109150581 109156803 109157695
SIND:	105156124 105157018 105157665
OEU:	111366602 111371317 111390323 111398037
HAN:	110879724 110880173 110916010 110918697
LSV:	111900818 111902819 111905827
CCAV:	112505825 112508507 112508927
DCR:	108193903 108196402 108219922
BVG:	104884829 104894103 104902741 104904706
SOE:	110790499 110791477 110801755
CQI:	110691883 110694267 110700547 110701939 110712207 110715669 110723044 110726498 110729836
NNU:	104586989 104606536 104612364
PSOM:	113276010 113280953 113281594 113307557 113336665 113348208 113348510 113349156
OSA:	4324278 4328713 9269203
DOSA:	Os02t0214300-00(Os02g0214300) Os09t0482680-01(Os09g0482680)
OBR:	102701877 102705278 102720507
BDI:	100834210 100834590 100845341
ATS:	109751011(LOC109751011) 109759163(LOC109759163) 109776895(LOC109776895)
SBI:	8055856 8078098 8078362 8082950
ZMA:	100217092 100285786(si618065b11) 103635013 103637344
SITA:	101755032 101759898 101762991 101776377 101784112 101784366
PDA:	103696216 103702534 103709784 103713617
EGU:	105038963 105040325 105040871 105047926 105050004
MUS:	103975475 103976981 103990008
DCT:	110095170 110096011 110106103
PEQ:	110020958 110029922 110039415
AOF:	109840119 109845378 109846248
ATR:	18429744 18431954 18443349
SMO:	SELMODRAFT_111409 SELMODRAFT_117445 SELMODRAFT_122306 SELMODRAFT_167717 SELMODRAFT_404484SELMODRAFT_40701 SELMODRAFT_416540 SELMODRAFT_444530 SELMODRAFT_97243
PPP:	112290997 112291594 112295489 112295587 112295729
CRE:	CHLREDRAFT_153259(TRZ3) CHLREDRAFT_171949(TRZ4) CHLREDRAFT_186221(TRZ1)
VCN:	VOLCADRAFT_103834 VOLCADRAFT_118548 VOLCADRAFT_80918
MNG:	MNEG_1725 MNEG_5777 MNEG_7438 MNEG_9978
CSL:	COCSUDRAFT_38841 COCSUDRAFT_4001 COCSUDRAFT_59422 COCSUDRAFT_67729
CVR:	CHLNCDRAFT_145133 CHLNCDRAFT_31874 CHLNCDRAFT_57224 CHLNCDRAFT_58404
APRO:	F751_4778 F751_5983
OLU:	OSTLU_12268 OSTLU_26345 OSTLU_37507 OSTLU_86123
OTA:	OT_ostta02g02780 OT_ostta11g00170 OT_ostta16g01290 OT_ostta17g02120
BPG:	Bathy06g03440 Bathy12g00300 Bathy15g01000 Bathy18g01520
MIS:	MICPUN_61890 MICPUN_79930 MICPUN_81940
MPP:	MICPUCDRAFT_18700 MICPUCDRAFT_54013 MICPUCDRAFT_5692 MICPUCDRAFT_71073
CME:	CYME_CMO192C CYME_CMT511C
GSL:	Gasu_22550 Gasu_23430
CCP:	CHC_T00000240001 CHC_T00000397001 CHC_T00005540001 CHC_T00008119001
SCE:	YKR079C(TRZ1)
AGO:	AGOS_ADR212C
ERC:	Ecym_4049
KLA:	KLLA0_F16665g
KMX:	KLMA_30271(TRZ1)
LTH:	KLTH0F17710g
VPO:	Kpol_489p13
ZRO:	ZYRO0A11550g
CGR:	CAGL0G02167g
NCS:	NCAS_0A03310(NCAS0A03310)
NDI:	NDAI_0A03170(NDAI0A03170)
TPF:	TPHA_0H01370(TPHA0H01370)
TBL:	TBLA_0A09290(TBLA0A09290) TBLA_0E00910(TBLA0E00910)
TDL:	TDEL_0B02520(TDEL0B02520)
KAF:	KAFR_0H00380(KAFR0H00380)
PPA:	PAS_chr3_0969
DHA:	DEHA2E05412g
PIC:	PICST_65151
PGU:	PGUG_02613
SPAA:	SPAPADRAFT_140199
LEL:	LELG_02305 LELG_02306
CAL:	CAALFM_C300420WA(CaO19.5425)
CTP:	CTRG_06186
COT:	CORT_0D06550
CDU:	CD36_80380
CTEN:	CANTEDRAFT_95185
YLI:	YALI0A13057g
CLU:	CLUG_00598
CLUS:	A9F13_15g00374
CAUR:	CJI97_004014
SLB:	AWJ20_4286(TRZ1)
PKZ:	C5L36_0E05410
NCR:	NCU00232 NCU00426
NTE:	NEUTE1DRAFT24301(NEUTE1DRAFT_24301) NEUTE1DRAFT81984(NEUTE1DRAFT_81984)
SMP:	SMAC_01866 SMAC_05302
PAN:	PODANSg4779 PODANSg5046
TTT:	THITE_15187 THITE_2119011
MTM:	MYCTH_2304593 MYCTH_2305317
CTHR:	CTHT_0022280 CTHT_0026680
MGR:	MGG_05303 MGG_17714
TMN:	UCRPA7_396
SSCK:	SPSK_02177
FGR:	FGSG_06635
FPU:	FPSE_01610
FVR:	FVEG_05485
FOX:	FOXG_02309
NHE:	NECHADRAFT_38069 NECHADRAFT_94874
TRE:	TRIREDRAFT_61701 TRIREDRAFT_65096
TRR:	M419DRAFT_10697 M419DRAFT_8947
MAW:	MAC_01745 MAC_07163
MAJ:	MAA_05449 MAA_07099
CMT:	CCM_02779
PLJ:	VFPFJ_03882 VFPFJ_05836
VAL:	VDBG_02631 VDBG_09213
VDA:	VDAG_07368
CFJ:	CFIO01_02241 CFIO01_06100
ELA:	UCREL1_6882
PFY:	PFICI_07326
SSL:	SS1G_12528
BFU:	BCIN_10g04150(Bctrz1)
MBE:	MBM_02162
PSCO:	LY89DRAFT_687670
GLZ:	GLAREA_04408
ANI:	AN0951.2
AFM:	AFUA_1G16470
AOR:	AO090005001063
ANG:	ANI_1_3004014(An01g10760)
AFV:	AFLA_083090
ACT:	ACLA_019120
NFI:	NFIA_008970
PCS:	Pc21g23030
PDP:	PDIP_11320
TMF:	PMAA_066540
CIM:	CIMG_11046(CIMG03045)
CPW:	CPC735_010870
PBL:	PAAG_12581(PAAG_08532)
PBN:	PADG_06606
URE:	UREG_02907
ABE:	ARB_02168
TVE:	TRV_00419
AJE:	HCAG_02192
PNO:	SNOG_02316(SNOG_02315)
PTE:	PTT_16327
BZE:	COCCADRAFT_104049
BSC:	COCSADRAFT_176435
BOR:	COCMIDRAFT_94911
AALT:	CC77DRAFT_1038445
ZTR:	MYCGRDRAFT_55565
PFJ:	MYCFIDRAFT_214269
BCOM:	BAUCODRAFT_38329
NPA:	UCRNP2_8341
TML:	GSTUM_00002381001 GSTUM_00007800001
SPO:	SPAC1D4.10(trz1) SPBC3D6.03c(trz2)
CNE:	CNE03310 CNF00100
CNB:	CNBE3310 CNBF4610
CGI:	CGB_E4310C CGB_F6510W
TMS:	TREMEDRAFT_70321 TREMEDRAFT_74522
PPL:	POSPLDRAFT_101995 POSPLDRAFT_92595 POSPLDRAFT_94043
TVS:	TRAVEDRAFT_116377 TRAVEDRAFT_175259
DSQ:	DICSQDRAFT_101734 DICSQDRAFT_104694
PCO:	PHACADRAFT_114860 PHACADRAFT_262883
SHS:	STEHIDRAFT_122678 STEHIDRAFT_124887 STEHIDRAFT_155637
HIR:	HETIRDRAFT_390267 HETIRDRAFT_415545
PSQ:	PUNSTDRAFT_100644 PUNSTDRAFT_80935 PUNSTDRAFT_98327
ADL:	AURDEDRAFT_103870 AURDEDRAFT_144011 AURDEDRAFT_51696 AURDEDRAFT_88032
FME:	FOMMEDRAFT_107442 FOMMEDRAFT_16306
GTR:	GLOTRDRAFT_113710 GLOTRDRAFT_33724 GLOTRDRAFT_68700 GLOTRDRAFT_78506
LBC:	LACBIDRAFT_305227 LACBIDRAFT_306206 LACBIDRAFT_311671
MPR:	MPER_05971 MPER_10483
MRR:	Moror_11829 Moror_517 Moror_8068
CCI:	CC1G_03806 CC1G_14603 CC1G_14814
SCM:	SCHCODRAFT_102508 SCHCODRAFT_12586 SCHCODRAFT_76260
ABP:	AGABI1DRAFT105131(AGABI1DRAFT_105131) AGABI1DRAFT125422(AGABI1DRAFT_125422)AGABI1DRAFT131497(AGABI1DRAFT_131497) AGABI1DRAFT73577(AGABI1DRAFT_73577)
ABV:	AGABI2DRAFT115453(AGABI2DRAFT_115453) AGABI2DRAFT121827(AGABI2DRAFT_121827)AGABI2DRAFT178762(AGABI2DRAFT_178762) AGABI2DRAFT184485(AGABI2DRAFT_184485)
CPUT:	CONPUDRAFT_103372 CONPUDRAFT_118019 CONPUDRAFT_139171
SLA:	SERLADRAFT_360421 SERLADRAFT_412876
WSE:	WALSEDRAFT_35908
WIC:	J056_003871
UMA:	UMAG_03448 UMAG_03648
PFP:	PFL1_01157 PFL1_02172
MGL:	MGL_3201 MGL_3618
MRT:	MRET_0392 MRET_2172
PGR:	PGTG_11198 PGTG_13150
MLR:	MELLADRAFT_111950 MELLADRAFT_90551
ECU:	ECU06_0440
EIN:	Eint_060360
EHE:	EHEL_060390
ERO:	EROM_060370
NCE:	NCER_100128
MBR:	MONBRDRAFT_23750 MONBRDRAFT_24852
SRE:	PTSG_02406 PTSG_05071 PTSG_11699
DDI:	DDB_G0276531 DDB_G0276633 DDB_G0277337 DDB_G0290623
DPP:	DICPUDRAFT_153836 DICPUDRAFT_155078 DICPUDRAFT_94050
DFA:	DFA_03074 DFA_03772 DFA_06207
EHI:	EHI_136340(33.t00016) EHI_150110(22.t00045)
EDI:	EDI_115190 EDI_202810
EIV:	EIN_173990 EIN_194510 EIN_396910 EIN_467950
ACAN:	ACA1_031780 ACA1_098010 ACA1_280610 ACA1_363820 ACA1_368970
PFA:	PF3D7_1465300
PFD:	PFDG_01296
PFH:	PFHG_03964
PYO:	PY17X_1333400(PY01370)
PCB:	PCHAS_133330(PC000516.01.0)
PBE:	PBANKA_132870
PKN:	PKH_124030
PVX:	PVX_117195
PCY:	PCYB_124970
TAN:	TA08320
TPV:	TP04_0416
TOT:	TOT_040000497
BEQ:	BEWA_008980
BMIC:	BMR1_02g02500
CPV:	cgd7_1580
CHO:	Chro.70186
TGO:	TGME49_235905
TET:	TTHERM_00352210 TTHERM_00384830 TTHERM_00476500 TTHERM_00721700 TTHERM_01125320
PTM:	GSPATT00000491001 GSPATT00007661001 GSPATT00027386001 PTMB.59c
PTI:	PHATRDRAFT_11850 PHATRDRAFT_16162 PHATRDRAFT_47120 PHATRDRAFT_bd1425
FCY:	FRACYDRAFT_141201 FRACYDRAFT_159507 FRACYDRAFT_180878 FRACYDRAFT_184777 FRACYDRAFT_268751FRACYDRAFT_272604
TPS:	THAPSDRAFT_12061 THAPSDRAFT_22036 THAPSDRAFT_261145 THAPSDRAFT_2666
NGD:	NGA_0703800(RNZ)
AAF:	AURANDRAFT_3503 AURANDRAFT_62909
PIF:	PITG_00399 PITG_02756 PITG_03930 PITG_13605 PITG_13606
PSOJ:	PHYSODRAFT_316061 PHYSODRAFT_449948 PHYSODRAFT_472581 PHYSODRAFT_531194 PHYSODRAFT_532801
SPAR:	SPRG_00372 SPRG_01066 SPRG_02608 SPRG_03795 SPRG_06871 SPRG_12072
EHX:	EMIHUDRAFT_208303 EMIHUDRAFT_212273 EMIHUDRAFT_452384 EMIHUDRAFT_458805
GTT:	GUITHDRAFT_113844 GUITHDRAFT_132689 GUITHDRAFT_146859 GUITHDRAFT_74798
TBR:	Tb927.5.2800
TCR:	503954
NGR:	NAEGRDRAFT_29343 NAEGRDRAFT_50625 NAEGRDRAFT_79668
TVA:	TVAG_465870 TVAG_476000 TVAG_483060 TVAG_483070 TVAG_485290 TVAG_493500
GLA:	GL50803_16246

## Sheet: bacterial RNase Z
Dataset S1. RNase Z orthologs searched in 2608 bacterial genomes.
* Data were searched in KEGG database, and the species name and protein ID were followed the nomenclature of KEGG database.
About half of the searched genome lack the RNase Z orthologs.
ANI:	AN0951.2
AFM:	AFUA_1G16470
ACT:	ACLA_019120
NFI:	NFIA_008970
AOR:	AO090005001063
ANG:	ANI_1_3004014(An01g10760)
AFV:	AFLA_083090
PCS:	Pc21g23030
PDP:	PDIP_11320
TMF:	PMAA_066540
CIM:	CIMG_11046(CIMG03045)
CPW:	CPC735_010870
PBL:	PAAG_12581(PAAG_08532)
PBN:	PADG_06606
URE:	UREG_02907
ABE:	ARB_02168
TVE:	TRV_00419
AJE:	HCAG_02192
PNO:	SNOG_02316(SNOG_02315)
PTE:	PTT_16327
BZE:	COCCADRAFT_104049
BSC:	COCSADRAFT_176435
BOR:	COCMIDRAFT_94911
AALT:	CC77DRAFT_1038445
ZTR:	MYCGRDRAFT_55565
PFJ:	MYCFIDRAFT_214269
BCOM:	BAUCODRAFT_38329
NPA:	UCRNP2_8341
TML:	GSTUM_00002381001 GSTUM_00007800001
SPO:	SPAC1D4.10(trz1) SPBC3D6.03c(trz2)
CNE:	CNE03310 CNF00100
CNB:	CNBE3310 CNBF4610
CGI:	CGB_E4310C CGB_F6510W
TMS:	TREMEDRAFT_70321 TREMEDRAFT_74522
PPL:	POSPLDRAFT_101995 POSPLDRAFT_92595 POSPLDRAFT_94043
TVS:	TRAVEDRAFT_116377 TRAVEDRAFT_175259
DSQ:	DICSQDRAFT_101734 DICSQDRAFT_104694
PCO:	PHACADRAFT_114860 PHACADRAFT_262883
SHS:	STEHIDRAFT_122678 STEHIDRAFT_124887 STEHIDRAFT_155637
HIR:	HETIRDRAFT_390267 HETIRDRAFT_415545
PSQ:	PUNSTDRAFT_100644 PUNSTDRAFT_80935 PUNSTDRAFT_98327
ADL:	AURDEDRAFT_103870 AURDEDRAFT_144011 AURDEDRAFT_51696 AURDEDRAFT_88032
FME:	FOMMEDRAFT_107442 FOMMEDRAFT_16306
GTR:	GLOTRDRAFT_113710 GLOTRDRAFT_33724 GLOTRDRAFT_68700 GLOTRDRAFT_78506
LBC:	LACBIDRAFT_305227 LACBIDRAFT_306206 LACBIDRAFT_311671
MPR:	MPER_05971 MPER_10483
MRR:	Moror_11829 Moror_517 Moror_8068
CCI:	CC1G_03806 CC1G_14603 CC1G_14814
SCM:	SCHCODRAFT_102508 SCHCODRAFT_12586 SCHCODRAFT_76260
ABP:	AGABI1DRAFT105131(AGABI1DRAFT_105131) AGABI1DRAFT125422(AGABI1DRAFT_125422)AGABI1DRAFT131497(AGABI1DRAFT_131497) AGABI1DRAFT73577(AGABI1DRAFT_73577)
ABV:	AGABI2DRAFT115453(AGABI2DRAFT_115453) AGABI2DRAFT121827(AGABI2DRAFT_121827)AGABI2DRAFT178762(AGABI2DRAFT_178762) AGABI2DRAFT184485(AGABI2DRAFT_184485)
CPUT:	CONPUDRAFT_103372 CONPUDRAFT_118019 CONPUDRAFT_139171
SLA:	SERLADRAFT_360421 SERLADRAFT_412876
WSE:	WALSEDRAFT_35908
WIC:	J056_003871
UMA:	UMAG_03448 UMAG_03648
PFP:	PFL1_01157 PFL1_02172
MGL:	MGL_3201 MGL_3618
MRT:	MRET_0392 MRET_2172
PGR:	PGTG_11198 PGTG_13150
MLR:	MELLADRAFT_111950 MELLADRAFT_90551
ECU:	ECU06_0440
EIN:	Eint_060360
EHE:	EHEL_060390
ERO:	EROM_060370
NCE:	NCER_100128
MBR:	MONBRDRAFT_23750 MONBRDRAFT_24852
SRE:	PTSG_02406 PTSG_05071 PTSG_11699
DDI:	DDB_G0276531 DDB_G0276633 DDB_G0277337 DDB_G0290623
DPP:	DICPUDRAFT_153836 DICPUDRAFT_155078 DICPUDRAFT_94050
DFA:	DFA_03074 DFA_03772 DFA_06207
EHI:	EHI_136340(33.t00016) EHI_150110(22.t00045)
EDI:	EDI_115190 EDI_202810
EIV:	EIN_173990 EIN_194510 EIN_396910 EIN_467950
ACAN:	ACA1_031780 ACA1_098010 ACA1_280610 ACA1_363820 ACA1_368970
PFA:	PF3D7_1465300
PFD:	PFDG_01296
PFH:	PFHG_03964
PYO:	PY17X_1333400(PY01370)
PCB:	PCHAS_133330(PC000516.01.0)
PBE:	PBANKA_132870
PKN:	PKH_124030
PVX:	PVX_117195
PCY:	PCYB_124970
TAN:	TA08320
TPV:	TP04_0416
TOT:	TOT_040000497
BEQ:	BEWA_008980
BMIC:	BMR1_02g02500
CPV:	cgd7_1580
CHO:	Chro.70186
TGO:	TGME49_235905
TET:	TTHERM_00352210 TTHERM_00384830 TTHERM_00476500 TTHERM_00721700 TTHERM_01125320
PTM:	GSPATT00000491001 GSPATT00007661001 GSPATT00027386001 PTMB.59c
PTI:	PHATRDRAFT_11850 PHATRDRAFT_16162 PHATRDRAFT_47120 PHATRDRAFT_bd1425
FCY:	FRACYDRAFT_141201 FRACYDRAFT_159507 FRACYDRAFT_180878 FRACYDRAFT_184777 FRACYDRAFT_268751FRACYDRAFT_272604
TPS:	THAPSDRAFT_12061 THAPSDRAFT_22036 THAPSDRAFT_261145 THAPSDRAFT_2666
NGD:	NGA_0703800(RNZ)
AAF:	AURANDRAFT_3503 AURANDRAFT_62909
PIF:	PITG_00399 PITG_02756 PITG_03930 PITG_13605 PITG_13606
PSOJ:	PHYSODRAFT_316061 PHYSODRAFT_449948 PHYSODRAFT_472581 PHYSODRAFT_531194 PHYSODRAFT_532801
SPAR:	SPRG_00372 SPRG_01066 SPRG_02608 SPRG_03795 SPRG_06871 SPRG_12072
EHX:	EMIHUDRAFT_208303 EMIHUDRAFT_212273 EMIHUDRAFT_452384 EMIHUDRAFT_458805
GTT:	GUITHDRAFT_113844 GUITHDRAFT_132689 GUITHDRAFT_146859 GUITHDRAFT_74798
TBR:	Tb927.5.2800
TCR:	503954
NGR:	NAEGRDRAFT_29343 NAEGRDRAFT_50625 NAEGRDRAFT_79668
TVA:	TVAG_465870 TVAG_476000 TVAG_483060 TVAG_483070 TVAG_485290 TVAG_493500
GLA:	GL50803_16246
ECO:	b2268(rbn)
ECJ:	JW2263(elaC)
EBW:	BWG_2042(rbn)
ECOK:	ECMDS42_1839(elaC)
ECE:	Z3528(elaC)
ECS:	ECs3156
ECF:	ECH74115_3410(rnz)
ETW:	ECSP_3146(rbn)
ELX:	CDCO157_2920
EOI:	ECO111_3019(rbn)
EOJ:	ECO26_3259(rbn)
EOH:	ECO103_2735(rbn)
ECOO:	ECRM13514_3025(elaC)
ECOH:	ECRM13516_2970(elaC)
ESL:	O3K_08145
ESO:	O3O_17490
ESM:	O3M_08095
ECK:	EC55989_2516(elaC)
ECG:	E2348C_2413(rbn)
EOK:	G2583_2809(rbn)
ELR:	ECO55CA74_13905
ELH:	ETEC_2403
ECW:	EcE24377A_2565(rnz)
EUN:	UMNK88_2822(rnz)
ECP:	ECP_2312
ENA:	ECNA114_2362
ECOS:	EC958_2607(elaC)
ECV:	APECO1_4293(elaC)
ECOA:	APECO78_15165
ECX:	EcHS_A2414(rnz)
ECM:	EcSMS35_2424(rnz)
ECY:	ECSE_2528
ECR:	ECIAI1_2346(elaC)
ECQ:	ECED1_2736(elaC)
EUM:	ECUMN_2611(elaC)
ECT:	ECIAI39_2416(elaC)
EOC:	CE10_2652(rbn)
EBR:	ECB_02195(elaC)
EBL:	ECD_02195(rbn)
EBE:	B21_02154(rbn)
EBD:	ECBD_1390
ECI:	UTI89_C2552(elaC)
EIH:	ECOK1_2505(rnz)
ECZ:	ECS88_2419(elaC)
ECC:	c2812(elaC)
ELO:	EC042_2512(rnz)
ELN:	NRG857_11505
ESE:	ECSF_2149
ECL:	EcolC_1380
EKO:	EKO11_1495
EKF:	KO11_11340(rbn)
EAB:	ECABU_c26040
EDH:	EcDH1_1389
EDJ:	ECDH1ME8569_2205(elaC)
ELU:	UM146_05455
ELW:	ECW_m2460(rbn)
ELL:	WFL_12040(rbn)
ELC:	i14_2611(elaC)
ELD:	i02_2611(elaC)
ELP:	P12B_c2362(elaC)
ELF:	LF82_1814(rbn)
ECOL:	LY180_11780
ECOI:	ECOPMV1_02430(rbn)
ECOJ:	P423_12695
EFE:	EFER_0900(elaC)
EAL:	EAKF1_ch3710c(rnz)
EMA:	C1192_00540
ESZ:	FEM44_01540(rbn)
STY:	STY2544
STT:	t0550
SEX:	STBHUCCB_5910
SENT:	TY21A_02800
STM:	STM2313(elaC)
SEV:	STMMW_23361
SEY:	SL1344_2282(elaC)
SEM:	STMDT12_C23340
SEJ:	STMUK_2343(elaC)
SEB:	STM474_2409(elaC)
SEF:	UMN798_2495(rnz)
SETU:	STU288_07940
SETC:	CFSAN001921_05230
SENR:	STMDT2_22821(rnz)
SEND:	DT104_23701(rnz)
SENI:	CY43_12390
SEEN:	SE451236_17760
SPT:	SPA0550(elaC)
SEK:	SSPA0514
SPQ:	SPAB_00668
SEI:	SPC_1398(elaC)
SEC:	SCH_2313(elaC)
SEH:	SeHA_C2553(rnz)
SHB:	SU5_02908
SENH:	CFSAN002069_20280
SEEH:	SEEH1578_20845
SEE:	SNSL254_A2497
SENN:	SN31241_34180
SEW:	SeSA_A2542
SEA:	SeAg_B2449(rnz)
SENS:	Q786_11405
SED:	SeD_A2657(rnz)
SEG:	SG2342(elaC)
SET:	SEN2295(elaC)
SENA:	AU38_11600
SENO:	AU37_11610
SENV:	AU39_11610
SENQ:	AU40_12990
SENL:	IY59_11925
SENJ:	CFSAN001992_22010
SEEC:	CFSAN002050_18490
SEEB:	SEEB0189_008005
SEEP:	I137_02660
SENB:	BN855_23940(elaC)
SENE:	IA1_11520
SENC:	SEET0819_18655
SES:	SARI_00585
SBG:	SBG_2101
SBZ:	A464_2428
SBV:	N643_10280
SALZ:	EOS98_07480(rbn)
SFL:	SF2347(elaC)
SFX:	S2481(elaC)
SFV:	SFV_2339(elaC)
SFE:	SFxv_2591(rbn)
SFN:	SFy_3338
SFS:	SFyv_3413
SFT:	NCTC1_02581(elaC_1)
SSN:	SSON_2329(elaC)
SBO:	SBO_2305(elaC)
SBC:	SbBS512_E2647(rnz)
SDY:	SDY_2464(elaC)
SDZ:	Asd1617_03323
SHQ:	A0259_15165
ENC:	ECL_03618
ENO:	ECENHK_15410
ECLO:	ENC_39370
ENL:	A3UG_15975
ECLG:	EC036_31050
ECLE:	ECNIH2_15940
ECLN:	ECNIH4_07240
ECLI:	ECNIH5_14885
ECLX:	LI66_15285
ECLY:	LI62_16785
ECLZ:	LI64_14720
EHM:	AB284_10135
EXF:	BFV63_15105
ECLA:	ECNIH3_14980
ECLC:	ECR091_14915
EAU:	DI57_03800
EKB:	BFV64_15620
EEC:	EcWSU1_03145(rnz)
ELG:	BH714_11780
ECAN:	CWI88_06845
ERN:	BFV67_15275
ECLS:	LI67_016530
ECHG:	FY206_17090(rbn)
ENT:	Ent638_2818
EAS:	Entas_2990
ENR:	H650_07240
ENX:	NI40_015515
ENF:	AKI40_1588
EBG:	FAI37_13690(rbn)
END:	A4308_20080
ESA:	ESA_00945
CSK:	ES15_1199(rnz)
CSZ:	CSSP291_04780
CSJ:	CSK29544_02252
CCON:	AFK62_13360
CDM:	AFK67_14145
CSI:	P262_01838
CMJ:	AFK66_006120
CUI:	AFK65_13640
CMW:	AFK63_04675
CTU:	CTU_29000(rnz)
KPN:	KPN_02665(elaC)
KPU:	KP1_3907(elaC)
KPM:	KPHS_37320
KPP:	A79E_1437
KPH:	KPNIH24_09995
KPZ:	KPNIH27_17835
KPV:	KPNIH29_18630
KPW:	KPNIH30_18850
KPY:	KPNIH31_17780
KPG:	KPNIH32_19180
KPC:	KPNIH10_18215
KPQ:	KPR0928_18235
KPT:	VK055_4850(rnz)
KPE:	KPK_1484(rnz)
KPO:	KPN2242_16425
KPR:	KPR_2041(rbnZ)
KPJ:	N559_1587
KPI:	D364_13580
KPA:	KPNJ1_01680
KPS:	KPNJ2_01648
KPX:	PMK1_00163(rbn)
KPB:	FH42_09445
KPNE:	KU54_007745
KPNU:	LI86_07750
KPNK:	BN49_3883(rbnZ)
KVA:	Kvar_1388
KPK:	A593_03190
KVD:	KR75_00850
KVQ:	SP68_07380
KOX:	KOX_26295
KOE:	A225_4159
KOY:	J415_11330
KOM:	HR38_24425
KOK:	KONIH1_20505
KOC:	AB185_15820
KQU:	AVR78_22620
EAE:	EAE_24355
EAR:	CCG28947
KQV:	B8P98_08455
KLL:	BJF97_20470
KLW:	DA718_08540(rnz)
CKO:	CKO_00522
CFD:	CFNIH1_22910
CBRA:	A6J81_24855
CWE:	CO701_06550
CYO:	CD187_07795
CPOT:	FOB25_18920(rbn)
CFQ:	C2U38_16865
CAMA:	F384_12145
CAF:	AL524_10750
CIF:	AL515_15815
CFAR:	CI104_17480
CIR:	C2U53_27330
CIE:	AN232_12450
CPAR:	CUC49_11865
EBT:	EBL_c12820(elaC)
ROR:	RORB6_01190
RON:	TE10_20195
RPLN:	B1209_07370
RAO:	DSD31_07570(rnz)
RTG:	NCTC13098_02007(rbn)
REE:	electrica_01482(rbn)
CNT:	JT31_00625
CEM:	LH23_16625
CEN:	LH86_15605
PGE:	LG71_12035
ESC:	Entcl_1455
KLE:	AO703_14590
KSA:	C813_26305
KOR:	AWR26_08145
KRD:	A3780_15840
KCO:	BWI95_20965
KOT:	EH164_07205(rbn)
KIE:	NCTC12125_00416(rbn)
LAX:	APT61_06900
LEI:	C2U54_20730
LEH:	C3F35_19040
LEE:	DVA44_07035(rnz)
LER:	GNG29_15735(rnz)
LEA:	GNG26_15585(rnz)
LAZ:	A8A57_14660
LEF:	LJPFL01_2889
LNI:	CWR52_19615(rbn)
LEW:	DAI21_11985(rnz)
LPV:	HYN51_11595(rnz)
METY:	MRY16398_16300(rbn)
AHN:	NCTC12129_01542(rbn_1)
IZH:	FEM41_22255(rnz)
EBF:	D782_1396
EBC:	C2U52_17540
EBU:	CUC76_23055
PSTS:	E05_43440
DDD:	Dda3937_01051(elaC)
DZE:	Dd1591_0010
DDC:	Dd586_0010
DZC:	W909_00050
DSO:	A4U42_09160
CED:	LH89_12200
DFN:	CVE23_00075
DDQ:	DDI_4319
DAQ:	DAQ1742_04427(rbn)
DIC:	Dpoa569_003911(rnz)
LBQ:	CKQ53_05400
EAM:	EAMY_3541(elaC)
EAY:	EAM_3333(rnz)
ETA:	ETA_33250(rnz)
EPY:	EpC_35280(rnz)
EPR:	EPYR_03795(elaC)
EBI:	EbC_43140(rnz)
ERJ:	EJP617_10090(elaC)
EGE:	EM595_0203(rbn)
EPE:	CI789_19685
ERWI:	GN242_00965(rnz)
PAM:	PANA_3771(rnz)
PLF:	PANA5342_0269(rnz)
PAJ:	PAJ_2992(rnz)
PAQ:	PAGR_g0262
PVA:	Pvag_3057(elaC)
PAGG:	AL522_22440(rnz)
PAO:	Pat9b_3765
KLN:	LH22_03545
PANT:	PSNIH1_04870
PANP:	PSNIH2_18360
HHS:	HHS_02100(rnz)
PCK:	BMSBPS_0675
PAGC:	BEE12_05730
PSTW:	DSJ_01565
PALH:	B1H58_06495
PANS:	FCN45_18285(rnz)
PEY:	EE896_01330(rnz)
PGZ:	C2E15_01275
PCD:	C2E16_01325
MINT:	C7M51_03726(rbn)
MTHI:	C7M52_03301(rbn)
TCI:	A7K98_19480
TPTY:	NCTC11468_03610(rbn)
PMR:	PMI0252(rnz)
PMIB:	BB2000_0403(rnz)
PVL:	AOB99_04025
PHAU:	PH4a_11185
PROT:	BTA34_02910
PCIB:	F9282_03950(rnz)
PCOL:	F1325_04155(rnz)
XBO:	XBJ1_0413(elaC)
XBV:	XBW1_4365(rnz)
XDO:	XDD1_0514(rnz)
XHO:	A9255_13490
PSI:	S70_08020
PSX:	DR96_1576(rnz)
PSTA:	BGK56_11070
PRG:	RB151_005220(rbn)
PALA:	CO695_02250
PHEI:	NCTC12003_00523(rbn)
PRQ:	CYG50_13455(rnz)
PRJ:	NCTC6933_00589(rbn)
MMK:	MU9_1204
PFQ:	QQ39_16525
LRI:	NCTC12151_03252(rbn)
KIN:	AB182_07005
PSHI:	SAMEA2665130_1974(rnz)
VHR:	AL538_25010
VNA:	PN96_18590
VOW:	A9237_21860
VRO:	BSZ04_00370
VEJ:	VEJY3_18146
VCY:	IX92_17680
VCT:	JV59_21390
VAF:	D1115_21725
PCQ:	PcP3B5_23550(rnz)
PPU:	PP_4033(rnz)
PPF:	Pput_1805
PPG:	PputGB1_3634
PPW:	PputW619_1839
PPT:	PPS_3438
PPB:	PPUBIRD1_1787
PPI:	YSA_08716
PPX:	T1E_3289
PPUH:	B479_17115
PPUT:	L483_22555
PPUN:	PP4_17230(rnz)
PPUD:	DW66_3885
PMON:	X969_16385
PMOT:	X970_16030
PMOS:	O165_009120
PPJ:	RK21_01162
POR:	APT59_08560
PEN:	PSEEN2683
PSA:	PST_2944
PSZ:	PSTAB_2987
PSR:	PSTAA_3112
PSC:	A458_15410
PSJ:	PSJM300_05135
PSH:	Psest_1350
PSTU:	UIB01_06310
PSTT:	CH92_15795 CH92_18135
PBM:	CL52_14170
PSV:	PVLB_10035
PPV:	NJ69_05390
PSEC:	CCOS191_2714(rnz)
PKR:	AYO71_09545
PPSL:	BJP27_23545
PSIL:	PMA3_10140
PSED:	DM292_03985
ACX:	Achr_18610 Achr_f2220
PCR:	Pcryo_1720
PRW:	PsycPRwf_1808
PSO:	PSYCG_08880
PUR:	AOC03_10595
PALI:	A3K91_0790
PSPG:	AK823_08690
PSYG:	AK825_08820
PSYC:	DABAL43B_2000
PSYA:	AOT82_2690
PSYY:	DLE54_08470
PSYP:	E5677_09420
ACB:	A1S_2270
ABM:	ABSDF1255(rnz)
ABY:	ABAYE1210(rnz)
ABC:	ACICU_02471
ABN:	AB57_2627
ABB:	ABBFA_01155(rnz)
ABX:	ABK1_1216
ABZ:	ABZJ_02663
ABR:	ABTJ_01247
ABD:	ABTW07_2663
ABH:	M3Q_2738
ABAD:	ABD1_22670(rnz)
ABJ:	BJAB07104_02628
ABAB:	BJAB0715_02668
ABAJ:	BJAB0868_02510
ABAZ:	P795_5570
ABK:	LX00_12290
ABAU:	IX87_07465
ABAA:	IX88_14360
ABW:	BL01_09195
ABAL:	ABLAC_12320
ACC:	BDGL_001764(rnz)
ANO:	RR32_06275
ALC:	OTEC02_05920 OTEC02_12200
ACAL:	BUM88_13005
ACD:	AOLE_05695
ACW:	A0J50_05700
AJN:	BVL33_10675
AWU:	BEN71_07535
AGU:	AS4_26950(rnz)
MOI:	MOVS_06910 MOVS_09485
MBL:	AAX09_06230
MBOI:	DQF64_06875
THAP:	FNC98_05870
PSEO:	OM33_00915
PPHE:	PP2015_4155
PRR:	AT705_21695
PLZ:	S4054249_22015
PPIS:	B1L02_20050
PSPO:	PSPO_a2751(rnz)
PTU:	PTUN_a1192(rnz) PTUN_b0270(rnz)
PSEN:	PNC201_18870(rnz)
MAQ:	Maqu_2169
MHC:	MARHY1058(elaC)
MAD:	HP15_2632 HP15_863(rnz)
MBS:	MRBBS_2938(rnz)
MSR:	AU15_12405
MSX:	AU14_05380 AU14_06175
MPQ:	ABA45_13920
MARI:	ACP86_15425
MSQ:	BKP64_01380 BKP64_09815
MARA:	D0851_07385
SALK:	FBQ74_07280
HMI:	soil367_14400
MVS:	MVIS_2974(rnz)
MYA:	MORIYA_1541(rnz)
CELL:	CBR65_01340
SPOI:	IMCC21906_00746
ZAL:	AZF00_01235 AZF00_12635
OSG:	BST96_14290
MICC:	AUP74_01506
MII:	BTJ40_10035 BTJ40_20535
MICT:	FIU95_19500(rnz)
HJA:	BST95_14585
HALC:	EY643_11895 EY643_17805
MCA:	MCA2736
MMAI:	sS8_5228
NOC:	Noc_1556
NHL:	Nhal_1067
NWR:	E3U44_17855
TSY:	THSYN_12105
AEH:	Mlg_1716
TNI:	TVNIR_1257(rnz_[H])
TTI:	THITH_10620
TTC:	FOKN1_2415
HCH:	HCH_04868
HAHE:	ENC22_08525
HEL:	HELO_3931
HCS:	FF32_09530
HAK:	KO116_00404 KO116_03624
HAM:	HALO3884
HSI:	BOX17_08575
HHH:	CLM76_09685
HAG:	BB497_00475
HALK:	CUU95_02600
HVN:	EI420_03345
HSR:	HSBAA_09890 HSBAA_61470
HMD:	CTT34_03550
KMA:	B9H00_09875
KUY:	FY550_15900
PAUR:	FGL86_03315
NIK:	F5I99_10220
OME:	OLMES_4183
AHA:	AHA_1197
AHY:	AHML_06370
AHR:	V428_06595
AHP:	V429_06595
AHJ:	V469_16755
AHH:	RY45_06415
AHI:	VU14_16690
AAJ:	BOQ57_05815
AVR:	B565_3009
AVO:	AMS64_17785
AEM:	CK911_11780
OCE:	GU3_10760
OPF:	CBP31_14830
ZDF:	AN401_01785
GAP:	GAPWK_1341
SOK:	D0B54_03420
SVA:	SVA_1136
NEL:	NELON_07130
SALV:	SALWKB2_0373
VIT:	ADP71_05060
AMAH:	DLM_3989
RSO:	RSc2162
RSL:	RPSI07_1262
RSE:	F504_2119
RPJ:	N234_12085
RPU:	CDC45_11035
REH:	H16_B0978(h16_B0978)
CNC:	CNE_2c09350
CUH:	BJN34_23505 BJN34_24240 BJN34_26050
REU:	Reut_A1175
CCUP:	BKK81_31410
CUP:	BKK80_24940
CUU:	BKK79_30635
COX:	E0W60_10585
PTX:	ABW99_15330
PNR:	AT302_03565
BPC:	BPTD_0328
BPER:	BN118_3324
BPET:	B1917_0335
BPEU:	Q425_35040
BPAR:	BN117_4269
BPA:	BPP4199
BBH:	BN112_3754
BBR:	BB4669
BBM:	BN115_4346
BBX:	BBS798_4445
AXY:	AXYL_04179
AIS:	BUW96_10130
AFA:	UZ73_12465 UZ73_14670
AFQ:	AFA_15045
AAQU:	D3M96_15980
PIG:	EGT29_00490
RFR:	Rfer_1232
RSB:	RS694_11110
POL:	Bpro_1403
VAM:	C4F17_23575
LIM:	L103DPR2_02524(rbn)
HYC:	E5678_13010
JAZ:	YQ44_18660
JAL:	BZG29_09170
JSV:	CNX70_09845
JAS:	FJQ89_26325
MASW:	AM586_11735
MASS:	CR152_16960 CR152_16975
MASZ:	C9I28_12580
MTIM:	DIR46_17655
MASY:	DPH57_09055
MALI:	EYF70_16145
MUM:	FCL38_02280
MFLA:	GO485_27600
NOK:	FAY22_08950
PBH:	AAW51_0847(rnz)
NCO:	AAW31_00575
AZA:	AZKH_0081(rnz)
SUA:	Saut_1892
HYO:	NNO_1062
NSA:	Nitsa_1109
SUN:	SUN_1447
SLH:	YH65_04950
CMED:	FE773_02340
CPAF:	C6V80_01235
GSU:	GSU0134 GSU1049
GSK:	KN400_0110 KN400_1027
GME:	Gmet_0188 Gmet_0724
GUR:	Gura_0345 Gura_1038 Gura_2459
GBM:	Gbem_0245 Gbem_0412
GEO:	Geob_1249 Geob_3654
GEM:	GM21_0229 GM21_0412
GEB:	GM18_0274 GM18_3968
GPI:	GPICK_01360 GPICK_05030
GAO:	A2G06_11550 A2G06_15765
GSB:	GSUB_02235
PCA:	Pcar_1986 Pcar_3084
PPD:	Ppro_0450
PACE:	A6070_00170 A6070_08675
PEF:	A7E78_00810 A7E78_12165
DES:	DSOUD_0370
DEU:	DBW_1800
DDN:	DND132_1896
DMA:	DMR_17940
DSA:	Desal_3388
DEJ:	AWY79_00940
PPRF:	DPRO_1551
PSEL:	GM415_06835
DBA:	Dbac_1094
DOL:	Dole_2108
DML:	Dmul_24320(rnz) Dmul_33260
DAL:	Dalk_5175
DOV:	DSCO28_01340
DWD:	DSCW_12140
ADE:	Adeh_0401
ACP:	A2cp1_0430 A2cp1_1641
AFW:	Anae109_4169
ANK:	AnaeK_0429 AnaeK_1563
MXA:	MXAN_0663(rnz) MXAN_3397
MFU:	LILAB_05480 LILAB_24755
MSD:	MYSTI_00665 MYSTI_04536
MYM:	A176_003542 A176_006341
MMAS:	MYMAC_000677 MYMAC_003349
CCX:	COCOR_00576(rnz) COCOR_04725(rnz1)
SUR:	STAUR_3935 STAUR_7610(rnz)
AGE:	AA314_00266 AA314_01636 AA314_08207
MBD:	MEBOL_001388 MEBOL_004135
CFUS:	CYFUS_000926 CYFUS_006795 CYFUS_007985
CCRO:	CMC5_034270(rnz)
SAMY:	DB32_003282
MRM:	A7982_02863 A7982_12822
HOH:	Hoch_2725
SAT:	SYN_01804
SFU:	Sfum_0439 Sfum_1656
DAX:	FDQ92_00850 FDQ92_04280(rnz)
BSED:	DN745_18345(rnz)
BBA:	Bd2387
BBAT:	Bdt_2343
BBW:	BDW_08850
BBAC:	EP01_08185
BDQ:	CIK05_07480
BDC:	DOE51_12040
BDZ:	DOM22_12755
MAM:	Mesau_05530
HOE:	IMCC20628_03814
PLA:	Plav_1451
RBS:	RHODOSMS8_02840(rnz)
SFH:	SFHH103_02702
RET:	RHE_PE00054
BJA:	blr3882
BJU:	BJ6T_59600
BJP:	RN69_28875
BRA:	BRADO1465
BBT:	BBta_2705 BBta_3742
BRC:	BCCGELA001_16160
BRAD:	BF49_1167 BF49_4673
BIC:	LMTR13_12135 LMTR13_16420
BRO:	BRAD285_0961
BRK:	CWS35_05780 CWS35_24180
BOT:	CIT37_34565(rnz)
BRQ:	CIT40_12195(rnz)
BGQ:	X265_12585 X265_23930(rnz)
BGZ:	XH91_21140(rnz)
BSYM:	CIT39_11445(rnz)
METS:	DK389_08060
MMES:	MMSR116_18910
MOC:	BB934_21635
MIV:	C4E04_11095
MICO:	GDR74_09915
MTUN:	MTUNDRAET4_0016.1
RHZ:	RHPLAN_07980 RHPLAN_14320 RHPLAN_21190 RHPLAN_59090 RHPLAN_70910
MSC:	BN69_1905
MHEY:	H2LOC_001325
AUA:	M673_00485
PSIN:	CAK95_04290
CCR:	CC_1176
CCS:	CCNA_01234
CAK:	Caul_2670
CHQ:	AQ619_05955
CMB:	CSW64_08220
CAUF:	CSW63_09185
PZU:	PHZ_c2249
PHB:	HYN04_04010 HYN04_04985
CBOT:	ATE48_08905
RUA:	D1823_02455 D1823_12955
RUT:	FIU92_00055(rnz1) FIU92_00590(rnz2) FIU92_15995(rbn)
CMAG:	CBW24_08185 CBW24_17395
MALG:	MALG_02659
LABR:	CHH27_10710
LABP:	FJ695_08920 FJ695_18025 FJ695_18055 FJ695_18060
SULZ:	C1J03_10280
SDO:	SD1155_09605(rnz)
HNE:	HNE_1292
HBC:	AEM38_01395
NOR:	FA702_00635
NGF:	FRF71_12530
SPHK:	SKP52_09665
SPHP:	LH20_12205
STER:	AOA14_15590
SGI:	SGRAN_2231
SPHO:	C3E99_07775
SPHU:	SPPYR_1760
SPHG:	AZE99_01290 AZE99_14185
SPHY:	CHN51_04545
BLAS:	BSY18_1138
BFW:	B5J99_15050
SMIC:	SmB9_34070
ERF:	FIU90_07815(rnz)
AMX:	AM2010_948
ADO:	A6F68_02569(rnz)
PORL:	BG023_111583
RGI:	RGI145_02650
ROS:	CTJ15_18490 CTJ15_20525
RMUC:	FOB66_17475 FOB66_20035
RCE:	RC1_0763(rnz)
BSU:	BSU23840(yqjK)
BSR:	I33_2460(rnz)
BSL:	A7A1_3659
BSH:	BSU6051_23840(rnz)
BSY:	I653_11425
BSUT:	BSUB_02557(rnz)
BSUL:	BSUA_02557(rnz)
BSUS:	Q433_13030
BSS:	BSUW23_11780(rnz)
BST:	GYO_2628(rnz)
BSO:	BSNT_08813(rnz)
BSN:	BSn5_02445
BSQ:	B657_23840(rnz)
BSX:	C663_2265(rnz)
BSP:	U712_11615
BLI:	BL05258(rnz)
BLD:	BLi02554(rnz)
BLH:	BaLi_c26400(rnz)
BAY:	RBAM_022150
BAQ:	BACAU_2228(rnz)
BYA:	BANAU_2368(rnz)
BAMP:	B938_11445
BAML:	BAM5036_2138(rnz)
BAMA:	RBAU_2351(rnz)
BAMN:	BASU_2140(rnz)
BAMB:	BAPNAU_1370(rnz)
BAMT:	AJ82_12555
BAMY:	V529_24870(rnz)
BMP:	NG74_02319(rnz)
BAO:	BAMF_2284(rnz)
BAZ:	BAMTA208_12225(rnz)
BQL:	LL3_02573(rnz)
BXH:	BAXH7_02494(rnz)
BQY:	MUS_2677(rnz)
BAMI:	KSO_008320
BAMC:	U471_22900
BAMF:	U722_12065
BAE:	BATR1942_10230
BVM:	B9C48_11270
BHA:	BH1713
BAN:	BA_4364(rnz)
BAR:	GBAA_4364(rnz)
BAT:	BAS4049
BAH:	BAMEG_4403(rnz)
BAI:	BAA_4385(rnz)
BAX:	H9401_4163
BANT:	A16_43630
BANR:	A16R_44170
BANS:	BAPAT_4187
BANH:	HYU01_21305
BANV:	DJ46_3052(rnz)
BCE:	BC4138
BCA:	BCE_4210
BCZ:	BCE33L3895
BCR:	BCAH187_A4274(rnz)
BCB:	BCB4264_A4250(rnz)
BCU:	BCAH820_4164(rnz)
BCG:	BCG9842_B0985(rnz)
BCQ:	BCQ_3930
BCX:	BCA_4253(rnz)
BAL:	BACI_c41110
BNC:	BCN_4055
BCF:	bcf_20600
BCER:	BCK_14495
BCEF:	BcrFT9_03244
BCY:	Bcer98_2837
BTK:	BT9727_3887
BTL:	BALH_3755
BTB:	BMB171_C3803(rnz)
BTT:	HD73_4442
BTHR:	YBT1520_22020
BTHI:	BTK_21865
BTC:	CT43_CH4154(rnz)
BTF:	YBT020_20395
BTM:	MC28_3433(rnz)
BTG:	BTB_c42820(rnz)
BTI:	BTG_28705
BTN:	BTF1_19020
BTHT:	H175_ch4223
BTHU:	YBT1518_22890
BTW:	BF38_5312(rnz)
BTHY:	AQ980_09145
BWE:	BcerKBAB4_3973
BWW:	bwei_0809(rnz)
BMYO:	BG05_1880(rnz)
BTY:	Btoyo_1385
BMYC:	DJ92_1239(rnz)
BBY:	CY96_19790
BWD:	CT694_22290
BCL:	ABC2047
BPU:	BPUM_2115
BPUM:	BW16_11495
BPUS:	UP12_10750
BPF:	BpOF4_15745(rnhZ)
BMQ:	BMQ_4416(rnz)
BMD:	BMD_4402(rnz)
BMH:	BMWSH_0816
BMEG:	BG04_1333(rnz)
BCO:	Bcell_4246
BCK:	BCO26_1629
BAG:	Bcoa_2885
BCOA:	BF29_682(rnz)
BJS:	MY9_2403
BACI:	B1NLA3E_15295
BIF:	N288_17620
BLE:	BleG1_1978
BMET:	BMMGA3_11230(rnz)
GST:	HW35_03835
BACW:	QR42_10700
BACP:	SB24_17650
BACB:	OY17_14345
BACO:	OXB_2719
BACY:	QF06_10110
BACL:	BS34A_26190(yqjK)
BALM:	BsLM_2337
BEO:	BEH_19300
BSM:	BSM4216_2450
BSJ:	UP17_14690 UP17_15905
BON:	A361_20010
BGY:	BGLY_2831(rnz)
BFX:	BC359_05670
BGI:	BGM20_05660
BWH:	A9C19_06960
BXI:	BK049_16340
BHK:	B4U37_13835
BKW:	BkAM31D_11290(rnz)
BBEV:	BBEV_2887(rnz)
BKO:	CKF48_18415
BALT:	CFN77_11345
BACS:	AUL54_18765
BMUR:	ABE28_014770
BSAF:	BSL056_11765
BIT:	BIS30_01630
BACQ:	DOE78_16665
BTHV:	CQJ30_11835
BCIR:	C2I06_08935
OIH:	OB1856
OCN:	CUC15_10945
GKA:	GK2333
GTE:	GTCCBUS3UF5_26310
GTK:	GT3570_11120
GTM:	GT3921_07835
GLI:	GLN3_04570
GTN:	GTNG_2263
GWC:	GWCH70_2276
GYC:	GYMC61_0349
GYA:	GYMC52_2313
GCT:	GC56T3_1170
GMC:	GY4MC1_1227
GGH:	GHH_c24200(rnz)
GJF:	M493_12010
GEA:	GARCT_02319(rnz)
GEL:	IB49_03470
GSE:	GT50_15475
GSR:	GS3922_04410
GTH:	Geoth_1336
PTL:	AOT13_16215
AFL:	Aflv_0979
AGN:	AFK25_09680
ANM:	GFC28_22(rnz)
AAMY:	GFC30_2534(rnz)
ANL:	GFC29_1603(rnz)
AND:	GRQ40_12405
AXL:	AXY_11940(rnz)
LSP:	Bsph_3428
LGY:	T479_13830
LFU:	HR49_09385
LYS:	LBYS11_13800(rnz)
LYB:	C3943_14105(rnz)
LYZ:	DCE79_09440(rnz)
LYG:	C1N55_11460(rnz)
LPAK:	GDS87_14680(rnz)
HHD:	HBHAL_3434(rnz)
HMN:	HM131_09935
HLI:	HLI_19655(rnz)
TAP:	GZ22_08760
VIR:	X953_10495
VHL:	BME96_09370
VIG:	BKP57_00540
VIL:	CFK37_14470(rnz)
VNE:	CFK40_10165(rnz)
VPN:	A21D_03303(rnz)
VIM:	GWK91_06745(rnz)
LAO:	AOX59_05000
FAR:	ABE41_019780
SJE:	AAV35_005875
APAK:	AP3564_17670
AQT:	FN924_10270(rnz)
PSYH:	D0S48_01640(rnz)
PSYO:	PB01_11130(rnz)
PRD:	F7984_12810
GRC:	GI584_12795(rnz)
POF:	GS400_11550
STEA:	C0679_08535(rnz)
BSE:	Bsel_0442
SAU:	SA1335
SAV:	SAV1504
SAW:	SAHV_1492
SAH:	SaurJH1_1592
SAJ:	SaurJH9_1561
SAM:	MW1458
SAS:	SAS1444
SAR:	SAR1581
SAC:	SACOL1548
SAX:	USA300HOU_1505
SAA:	SAUSA300_1453
SAO:	SAOUHSC_01598
SAE:	NWMN_1411
SAD:	SAAV_1494
SUU:	M013TW_1518(rnz)
SUV:	SAVC_06770
SUE:	SAOV_1506
SUJ:	SAA6159_01433
SUK:	SAA6008_01473
SUC:	ECTR2_1355(rnz)
SUT:	SAT0131_01597
SUQ:	HMPREF0772_11637(rnz)
SUZ:	MS7_1521(rnz)
SUD:	ST398NM01_1570
SUX:	SAEMRSA15_14260
SUW:	SATW20_15020
SUG:	SAPIG1570(rnz)
SUF:	SARLGA251_14120
SAUA:	SAAG_01416
SAUE:	RSAU_001371
SAUN:	SAKOR_01448
SAUS:	SA40_1376
SAUU:	SA957_1459
SAUG:	SA268_1462
SAUZ:	SAZ172_1517
SAUT:	SAI1T1_2010920(rnz)
SAUJ:	SAI2T2_1010940(rnz)
SAUK:	SAI3T3_1010920(rnz)
SAUQ:	SAI4T8_1010930(rnz)
SAUV:	SAI7S6_1010940(rnz)
SAUW:	SAI5S5_1010890(rnz)
SAUX:	SAI6T6_1010900(rnz)
SAUY:	SAI8T7_1010930(rnz)
SAUF:	X998_1514(rnz)
SAB:	SAB1365c
SUY:	SA2981_1461
SAUB:	C248_1544
SAUM:	BN843_15090
SAUC:	CA347_1501(rnz)
SAUR:	SABB_00428(rnz)
SAUI:	AZ30_07675
SAUD:	CH52_11555
SAMS:	NI36_08125
SUH:	SAMSHR1132_13430
SER:	SERP1066
SEP:	SE1187
SEPP:	SEB_01208
SEPS:	DP17_147(rnz)
SHA:	SH1412
SHH:	ShL2_01294
SSP:	SSP1249
SCA:	SCA_1129(rnz)
SLG:	SLGD_01409
SLN:	SLUG_14070
SSD:	SPSINT_1199
SDT:	SPSE_1296(rnz)
SWA:	A284_06195
SPAS:	STP1_0083
SXY:	BE24_04855
SXL:	SXYLSMQ121_1289
SXO:	SXYL_01354(rnz)
SHU:	SHYC_07055(rnz)
SCAP:	AYP1020_0806(rbn)
SSCH:	LH95_06255
SSCZ:	RN70_06430
SAGQ:	EP23_03370
SEQO:	SE1039_13370
SSIF:	AL483_04285(rnz)
SCV:	A4G25_01820
SPET:	CEP67_02025(rnz)
SLZ:	B5P37_11560
SCOH:	BZ166_10845
SSCU:	CEP64_05800(rnz)
SNL:	BJD96_06815
SKL:	C7J89_08345(rnz)
SFQ:	C7J90_09090(rnz)
SHOM:	EGX58_10460(rnz)
SMUS:	C7J88_02470(rnz)
SCAR:	DWB96_06800(rnz)
SFF:	FOB90_01475(rnz)
MCL:	MCCL_1153
MCAK:	MCCS_13440(rnz)
MACR:	BHM04_03325
SHV:	AAT16_07280
SBAC:	BVH56_03920
LMO:	lmo1977
LMN:	LM5578_2178
LMY:	LM5923_2129
LMT:	LMRG_01124
LMOC:	LMOSLCC5850_2039(rnz)
LMOE:	BN418_2369
LMOB:	BN419_2371
LMOD:	LMON_2048
LMOW:	AX10_04125
LMOQ:	LM6179_2747(rnz)
LMR:	LMR479A_2087(rnz)
LMOM:	IJ09_15330
LMF:	LMOf2365_2000
LMC:	Lm4b_01989
LMOG:	BN389_19960(rnz)
LMP:	MUO_10105
LMOL:	LMOL312_1980(rnz)
LMOJ:	LM220_20300
LMOZ:	LM1816_12107(rnz)
LMOX:	AX24_07640
LMH:	LMHCC_0584(rnz)
LMQ:	LMM7_2064(rbn)
LML:	lmo4a_2028(rnz)
LMG:	LMKG_00352
LMS:	LMLG_0454
LMJ:	LMOG_01259
LMW:	LMOSLCC2755_2030(rnz)
LMX:	LMOSLCC2372_2043(rnz)
LMZ:	LMOSLCC2482_2033(rnz)
LMON:	LMOSLCC2376_1932(rnz)
LMOS:	LMOSLCC7179_1949(rnz)
LMOO:	LMOSLCC2378_1993(rnz)
LMOY:	LMOSLCC2479_2040(rnz)
LMOT:	LMOSLCC2540_2051(rnz)
LMOA:	LMOATCC19117_1989(rnz)
LMOK:	CQ02_10210
LMV:	Y193_05695(rnz)
LIN:	lin2084
LWE:	lwe1996
LSG:	lse_1959
LIV:	LIV_1958
LII:	JL52_10305
LIW:	AX25_10470
LIA:	JL58_10495
LIO:	JL53_10965
LWI:	UE46_06620
LGZ:	NCTC10812_00852(rnz)
BTHS:	CNY62_11385
ESI:	Exig_0951
EAT:	EAT1b_0488
EAN:	Eab7_0922
EXM:	U719_04995
EXU:	ESP131_07390
GOT:	AXE85_01940
GMO:	NCTC11323_00256(rnz)
GEQ:	CG018_03710
GSA:	FOC50_05665(rnz)
BBE:	BBR47_22300(rnz)
BLR:	BRLA_c015460
BFM:	BP422_06385
BAGR:	BA6348_17930(rnz)
PJD:	Pjdr2_2628
GYM:	GYMC10_2373
PPY:	PPE_02561
PPM:	PPSC2_13695(rnclZ)
PPO:	PPM_2688(rnclZ)
PPOL:	X809_30095
PPQ:	PPSQR21_027230(elaC)
PPOY:	RE92_23040
PMS:	KNP414_02922(rnz)
PMQ:	PM3016_3163
PMW:	B2K_15995
PTA:	HPL003_20125
PLV:	ERIC2_c25900(rnz)
PSAB:	PSAB_14030
PDU:	PDUR_15700
PBD:	PBOR_20300
PGM:	PGRAT_17405
POD:	PODO_16920
PAEN:	P40081_20645
PAEF:	R50345_17015
PAEQ:	R50912_18925
PSTE:	PSTEL_15650
PAEA:	R70723_18205
PAEE:	R70331_17165
PAEH:	H70357_20235
PAEJ:	H70737_16770
PBJ:	VN24_24110
PIH:	UB51_07210
PRI:	PRIO_3834(rnz)
PPEO:	ABE82_14155
PNP:	IJ22_07160 IJ22_21070
POW:	IJ21_25390
PBV:	AR543_15250
PXL:	BS614_21340
PYG:	AWM70_08615
PSWU:	SY83_17970
PDH:	B9T62_14595(rnz)
PIB:	BBD41_03010
PCX:	LPB68_02120
PKB:	B4V02_11355
PAIH:	ASL14_25690
PVO:	PVOR_14449
PLW:	D5F53_17775(rnz)
PLEN:	EIM92_15440(rnz)
PPSC:	EHS13_12325 EHS13_18345(rnz)
TCO:	Theco_1741 Theco_3043
ANX:	ACH33_00920
ASOC:	CB4_00502(rnz)
COHN:	KCTCHS21_48270(rnz)
SACA:	FFV09_22680(rnz)
AAC:	Aaci_0647
AAD:	TC41_0614(rnz)
KYR:	CVV65_02425
SIV:	SSIL_2396
SSIL:	SOLI23_06695
SOB:	CSE16_07875
PLN:	Plano_1379
PKU:	AUO94_09195
PRT:	AUC31_02210
PLL:	I858_015510
PANA:	BBH88_12870
PDG:	BCM40_08640
PHC:	BBI08_03560
PMAR:	B0X71_08060
PPLA:	BBI15_03550
PFAE:	AJGP001_08090
PLX:	CW734_09365(rnz)
JEO:	JMA_20590
KUR:	ASO14_1304(rnz)
KZO:	NCTC404_02367(rnz)
SPSY:	AZE41_10820
SPOR:	SporoP33_00510
SPOP:	SporoP37_00910
SURE:	SporoP32a_00565
SPOS:	DV702_04705(rnz)
SPAE:	E2C16_05845(rnz)
RST:	ATY39_05105
PAEK:	D3873_06300(rnz)
PANC:	E2636_07415(rnz)
PGQ:	FK545_16310(rnz)
PLAY:	DNR44_012650(rnz)
NTR:	B0W44_03970
LFB:	C1X05_03450
TVU:	AB849_001930(rnz)
LLA:	L18686(ygbG)
LLK:	LLKF_0624(rnz)
LLT:	CVCAS_0540(ygbG)
LLS:	lilo_0516(ygbG)
LLD:	P620_03580
LLX:	NCDO2118_0627(rnz)
LLM:	llmg_0412(vicX) llmg_0604
LLC:	LACR_0654
LLR:	llh_9835
LLN:	LLNZ_03100
LLI:	uc509_0638(vicX)
LLW:	kw2_0589(rnz)
LLJ:	LG36_0594(rnz)
LGR:	LCGT_0345
LGV:	LCGL_0345
LPK:	LACPI_1749(rnz)
LRN:	CMV25_02790
LACT:	D7I46_00540
SPY:	SPy_0924
SPZ:	M5005_Spy0725(elaC)
SPYM:	M1GAS476_0790(elaC)
SPYA:	A20_0769(rnz)
SPM:	spyM18_0981
SPG:	SpyM3_0637
SPS:	SPs1215
SPH:	MGAS10270_Spy0784(elaC)
SPI:	MGAS10750_Spy0819(elaC)
SPJ:	MGAS2096_Spy0797(elaC)
SPK:	MGAS9429_Spy0782(elaC)
SPF:	SpyM51082(rnz)
SPA:	M6_Spy0751
SPB:	M28_Spy0705(elaC)
STG:	MGAS15252_0754(rnz)
STX:	MGAS1882_0750(rnz)
SOZ:	Spy49_0733
STZ:	SPYALAB49_000754(rnz)
SPYH:	L897_03800
SPYO:	STAB901_03900
SPN:	SP_0674
SPD:	SPD_0586(rnz)
SPR:	spr0591
SPW:	SPCG_0631
SJJ:	SPJ_0625(rnz)
SNV:	SPNINV200_05960(rnz)
SPX:	SPG_0615(rnz)
SNT:	SPT_0698(rnz)
SND:	MYY_0719
SPNN:	T308_03185
SNE:	SPN23F06100(rnz)
SPV:	SPH_0769(rnz)
SNC:	HMPREF0837_10966(rnz)
SNM:	SP70585_0733(rnz)
SPP:	SPP_0695(rnz)
SNI:	INV104_05650(rnz)
SPNG:	HMPREF1038_00701(rnz)
SNB:	SP670_0733(rnz)
SNP:	SPAP_0663
SNX:	SPNOXC06190(rnz)
SNU:	SPNA45_01015(rnz)
SPNE:	SPN034156_16680(rnz)
SPNU:	SPN034183_06200(rnz)
SPNM:	SPN994038_06090(rnz)
SPNO:	SPN994039_06100(rnz)
SAG:	SAG1210
SAN:	gbs1282
SAK:	SAK_1296(rnz)
SGC:	A964_1182(rnz)
SAGS:	SaSA20_1028(rnz)
SAGL:	GBS222_1038(rnz)
SAGM:	BSA_12880
SAGI:	MSA_13350
SAGR:	SAIL_13270
SAGP:	V193_05645
SAGC:	DN94_05645
SAGT:	GBSCOH1_1115
SAGE:	EN72_06690
SAGG:	EN73_06225
SAGN:	W903_1293(rnz)
SMU:	SMU_1474c
SMC:	SmuNN2025_0635
SMUT:	SMUGS5_06580
SMJ:	SMULJ23_0643(rnz)
SMUA:	SMUFR_1279
STC:	str1226(elaC)
STL:	stu1226(elaC)
STE:	STER_1193
STN:	STND_1163
STU:	STH8232_1434(rnz)
STW:	Y1U_C1129
STHE:	T303_06995
STHS:	AVT04_08710
SSA:	SSA_1430(elaC)
SSB:	SSUBM407_0644(rnz)
SSU:	SSU05_1313
SSV:	SSU98_1330
SSI:	SSU1145(rnz)
SSS:	SSUSC84_1178(rnz)
SSF:	SSUA7_1159
SSW:	SSGZ1_1164
SUP:	YYK_05465
SSUS:	NJAUSS_1210
SST:	SSUST3_0673(rnz)
SSUY:	YB51_3340
SSK:	SSUD12_0640(rnz)
SSQ:	SSUD9_0679(rnz)
SUI:	SSUJS14_1276
SUO:	SSU12_1211
SRP:	SSUST1_0645
SSUT:	TL13_0683(rnZ)
SSUI:	T15_0652(rnz)
SGO:	SGO_0995
SEZ:	Sez_1248(rnz)
SEQ:	SZO_07160
SEZO:	SeseC_01608(rnz)
SEQU:	Q426_02890
SEU:	SEQ_1429
SUB:	SUB1131(rnz)
SDS:	SDEG_1281(elaC)
SDG:	SDE12394_06730
SDA:	GGS_1165(elaC)
SDC:	SDSE_1262(elaC)
SDQ:	SDSE167_1408(elaC)
SGA:	GALLO_0811(rnz)
SGG:	SGGBAA2069_c07840(elaC)
SGT:	SGGB_0796(elaC)
SMB:	smi_1472
SOR:	SOR_0696
STK:	STP_0983(rnz)
STB:	SGPB_0673(elaC)
SCP:	HMPREF0833_10794(rnz)
SCF:	Spaf_1370(elaC)
SSR:	SALIVB_1221(rnz)
STF:	Ssal_01303(rnz)
STJ:	SALIVA_0861(rnz)
STRS:	SSAL8618_04570
SSAH:	HSISS4_00762(elaC)
STD:	SPPN_03520
SMN:	SMA_0745(rnz)
SIF:	Sinf_0636(rnz)
SIE:	SCIM_1072(elaC)
SIB:	SIR_0527(rnz)
SIU:	SII_0508(rnz)
SANG:	SAIN_1150(rnz)
SANC:	SANR_0820(rnz)
SANS:	DK43_04360
SCG:	SCI_0705(rnz)
SCON:	SCRE_0685(rnz)
SCOS:	SCR2_0685(rnz)
SOI:	I872_05470
SIK:	K710_0755
SIQ:	DQ08_03630
SIO:	DW64_03625
SIZ:	SI82_03860
SLU:	KE3_0708
SIG:	N596_01675
SIP:	N597_03360
STV:	V470_03160
SPAT:	A0O21_05920
STRA:	ATM98_01710
STRN:	SNAG_0664(rnz)
SSOB:	DK181_03770
SRQ:	SR187_6375
SEQI:	A6J79_07190
SKI:	D7D50_08800
LPL:	lp_2090(elaC)
LPJ:	JDM1_1749
LPT:	zj316_2094(rnz)
LPS:	LPST_C1723
LPR:	LBP_cg1699
LPZ:	Lp16_1626
LPB:	SH83_08870
LJO:	LJ_1073
LJF:	FI9785_1138(rnz)
LJH:	LJP_1091c
LJN:	T285_05420
LAC:	LBA0949
LAI:	LAC30SC_04770
LAD:	LA14_0966
LAF:	SD55_0965
LSA:	LCA_1043(rnz)
LSL:	LSL_1093
LSI:	HN6_00904
LSJ:	LSJ_1081c
LDB:	Ldb0820
LBU:	LBUL_0749
LDE:	LDBND_0746
LDL:	LBU_0703
LBR:	LVIS_1379
LBK:	LVISKB_1324
LCA:	LSEI_1353
LCZ:	LCAZH_1340
LPQ:	AF91_07130
LPI:	LBPG_00484
LPAP:	LBPC_1276
LCB:	LCABL_15740(rnz)
LCS:	LCBD_1552
LCE:	LC2W_1517
LCW:	BN194_15470(rnz)
LCL:	LOCK919_1528
LCX:	LCA12A_1544
LGA:	LGAS_0874
LRE:	Lreu_0659
LRF:	LAR_0636
LRU:	HMPREF0538_21907(rnz)
LRT:	LRI_1237
LRR:	N134_03615
LHE:	lhv_1043
LHL:	LBHH_1160
LHR:	R0052_06820
LHV:	lhe_0949
LHH:	LBH_0851
LHD:	HUO_06985
LFE:	LAF_0627
LFR:	LC40_0431
LFF:	LBFF_0648
LRH:	LGG_01364(rnz_elaC)
LRG:	LRHM_1308
LRL:	LC705_01377(rnz_elaC)
LRA:	LRHK_1356(rnz)
LRO:	LOCK900_1334
LRC:	LOCK908_1416
LCR:	LCRIS_01000(elaC)
LAM:	LA2_04950
LAY:	LAB52_04740
LBH:	Lbuc_0773
LBN:	LBUCD034_0816(rnz)
LKE:	WANG_0719
LRM:	LRC_10590(rnz)
LSN:	LSA_09580(rnz)
LAW:	LACWKB8_0885
LHO:	LOOC260_113140
LMU:	LBLM1_07660
LAE:	LBAT_0953
LGN:	ABM34_02330
LKO:	ABN16_11690
LHI:	JP39_05340
LKU:	APS55_05760
LGL:	AO203_07695
LPX:	ASU28_09055
LOR:	AYI71_05805
LPAR:	FAM21731_00145
LLE:	AYR59_04805
LPD:	AYR62_04805
LJE:	BUE77_05565
LCU:	PL11_000440
LCT:	BI355_1163
LBT:	AYR52_05080
LCV:	FBA2_04430
LAH:	LA20533_07780
LAMY:	B1745_03790
LAGL:	BEN83_06790
LZY:	LZ3411_1040
LPG:	BB562_07050
LCY:	LC20004_06910
LACA:	LAC1533_0999
LALW:	BTM29_10405
LALI:	LA20249_02280
LPW:	LpgJCM5343_10960
LFM:	LF20184_07190
LNG:	BSQ50_07380
LDX:	LH506_05800(rnz)
LKL:	DKL58_04435(rnz)
PPE:	PEPE_1132
PPEN:	T256_05570
PCE:	PECL_863(rnz)
PDM:	ADU72_0249
PACI:	A4V11_02600
PIO:	PI20285_05095
EFA:	EF1691
EFL:	EF62_2069(rnz)
EFI:	OG1RF_11404(rnz)
EFD:	EFD32_1427
EFS:	EFS1_1448
EFN:	DENG_01869(rnz)
EFQ:	DR75_692(rnz)
ENE:	ENT_11000
EFC:	EFAU004_01017(rnz)
EFAU:	EFAU085_01328(rnz)
EFU:	HMPREF0351_11303(rnz)
EFM:	M7W_1813
EFT:	M395_08005
EHR:	EHR_12375
ECAS:	ECBG_01047
EMU:	EMQU_1267(rnz)
EDU:	LIU_07525
EGA:	AL523_13245
ESS:	ATZ33_04645
ETH:	CK496_07270
EGV:	EGCR1_05225(rnz)
EAV:	EH197_15050(rnz)
MPS:	MPTP_1139
MPX:	MPD5_0812
THL:	TEH_13370(rnz)
TEY:	GLW17_00645(rnz)
TOO:	C7K38_09205(rnz)
TKR:	C7K43_02895(rnz)
VTE:	BHY08_07350
VPI:	BW732_03800
VAC:	E4Z98_04840(rnz)
VAO:	FA707_05180(rnz)
OOE:	OEOE_1071
OEN:	DSM07_00305(rnz)
OSI:	DLJ48_08115(rnz)
LME:	LEUM_1475
LMM:	MI1_06540
LMK:	LMES_1253
LCI:	LCK_01179
LKI:	LKI_08705
LEC:	LGMK_03410
LCN:	C270_02740
LGS:	LEGAS_0718(rnz)
LGE:	C269_03475
LLF:	BCR17_06660
LGC:	A9176_08295
LSU:	A6B45_06960
LPSE:	FGL85_09790(rnz)
WKO:	WKK_05885
WCE:	WS08_0766
WCT:	WS74_0769
WCI:	WS105_0830
WCB:	AO080_09000
WJO:	FOL01_0768
WPA:	CO680_04545
WCF:	C6P13_06615(rnz)
WSO:	WSWS_00578
WHE:	EFA59_03735(rnz)
AUR:	HMPREF9243_1043(rnz)
AUN:	AWM73_04625
AUI:	APT62_05060
ASAN:	AWM72_08685
ACG:	AWM71_07635
AVS:	AWM76_05230
AUH:	AWM75_00325
ABAE:	CL176_07830
CRN:	CAR_c12630(rnz)
CML:	BN424_1962(rnz)
CAW:	Q783_05725
CARC:	NY10_508
CDJ:	BFC22_06510
CARN:	FPV25_01025(rnz)
MARR:	BKP56_08730
JEP:	BW721_03040
JDA:	BW727_100781(rnz)
JEH:	EJN90_12765(rnz)
DPM:	FNV33_06135(rnz)
CAC:	CA_C1330 CA_C1584
CAE:	SMB_G1353 SMB_G1609(rnz)
CAY:	CEA_G1344 CEA_G1599
CPE:	CPE1363
CPF:	CPF_1613(rnz)
CPR:	CPR_1360(rnz)
CTC:	CTC_02190
CTET:	BN906_02378
CNO:	NT01CX_2360
CBO:	CBO1376
CBA:	CLB_1400(rnz)
CBH:	CLC_1411(rnz)
CBY:	CLM_1549(rnz)
CBL:	CLK_0817(rnz)
CBK:	CLL_A1059(rnz) CLL_A3478
CBB:	CLD_3163(rnz)
CBI:	CLJ_B1490(rnz)
CBN:	CbC4_1674
CBT:	CLH_0996(rnz) CLH_3272
CBF:	CLI_1472(rnz)
CBM:	CBF_1448
CBJ:	H04402_01443
CBE:	Cbei_1403 Cbei_1740
CBZ:	Cbs_1403 Cbs_1740
CBEI:	LF65_01496 LF65_01879
CKL:	CKL_2411(rnz)
CKR:	CKR_2127
CLJ:	CLJU_c26640(rnz)
CLS:	CXIVA_01990
CSR:	Cspa_c30330(rnz) Cspa_c44100
CPAS:	Clopa_0152 Clopa_4789
CPAT:	CLPA_c00900 CLPA_c39340(rnz)
CPAE:	CPAST_c00900 CPAST_c39340(rnz)
CSB:	CLSA_c15470(rnz) CLSA_c30700
CAH:	CAETHG_0745
CLT:	CM240_0080(rnz) CM240_1054
CBV:	U729_2270(rnz)
CSQ:	CSCA_2796 CSCA_4387
CLD:	CLSPO_c14180(rnz)
CCK:	Ccar_00810 Ccar_19360
CBUT:	ATN24_08495 ATN24_13455
CTYK:	CTK_C12460 CTK_C22930
CEU:	A7L45_02660 A7L45_04370
CTAE:	BGI42_04915 BGI42_14150
CARG:	RSJ17_07635
CDRK:	B9W14_05570 B9W14_23155
CIA:	BEN51_07470
CSEP:	CP523_14440
CDY:	F3K33_07250 F3K33_08600
AOE:	Clos_1683
HHW:	NCTC503_01338(rnz)
CCL:	Clocl_0799
CSS:	Cst_c16710(rnz)
CSD:	Clst_1613
RAL:	Rumal_1791
RUM:	CK1_20240
RUJ:	E5Z56_01365
FPR:	FP2_24410
FPA:	FPR_15740
BPB:	bpr_I0569
BFI:	CIY_02290
BHU:	bhn_I0553
CLE:	Clole_3345
CEW:	EKH84_19955
RHO:	RHOM_02885
RIX:	RO1_38780
RIM:	ROI_17300
COO:	CCU_11420
CCT:	CC1_10450 CC1_16180
ROB:	CK5_34800
BYL:	A4V09_00955 A4V09_12655
RTO:	RTO_29310
BHAN:	CGC63_03710
BLAU:	DQQ01_03185
BPRO:	PMF13cell1_02705(rbn) PMF13cell1_05314(rnz)
BLAB:	EYS05_09715 EYS05_10375
CPY:	Cphy_0350
LACY:	A4V08_22405 A4V08_23695
CSH:	Closa_0627
CSO:	CLS_12370 CLS_14150
CBOL:	CGC65_04845 CGC65_25805
BPRL:	CL2_07160 CL2_19510
ARF:	AR1Y2_0677 AR1Y2_3126
HSD:	SD1D_2172(rnz)
CPRO:	CPRO_22760(rbn)
LUA:	D4A81_04070
EHL:	EHLA_0184 EHLA_1501 EHLA_2305
PXV:	FXF36_07465
ANR:	Ana3638_03270
EEL:	EUBELI_00378
ERE:	EUBREC_0839
ERT:	EUR_03700
ERA:	ERE_22390
LBW:	C3V36_11870
CDF:	CD630_25390(rnz)
PDC:	CDIF630_02791(rnz)
CDC:	CD196_2379(elaC)
CDL:	CDR20291_2426(elaC)
PDF:	CD630DERM_25390(rnz)
DSY:	DSY0293
DDH:	Desde_0240
DDL:	Desdi_0204
DOR:	Desor_4064
DAI:	Desaci_3395 Desaci_3582
DMI:	Desmer_2904
HMO:	HM1_0352(rnz)
HCV:	FTV88_3213
ELM:	ELI_2645
EMT:	CPZ25_005435
AWO:	Awo_c33060
AMIC:	Ami3637_10675
BPRM:	CL3_31260
BPRS:	CK3_09790 CK3_20200
CBAR:	PATL70BA_1002(rnz)
TTM:	Tthe_0880
TTO:	Thethe_00826
TXY:	Thexy_1835
TSH:	Tsac_1412
CAD:	Curi_c18740(rnz)
SPOA:	EQM13_17690
MED:	MELS_1341
MHW:	ACT01_06060
MEG:	DKB62_10515
SRI:	SELR_07370
MHG:	MHY_17940
AFN:	Acfer_1338
EBM:	SG0102_08560
MTU:	Rv2407
MTV:	RVBD_2407
MTC:	MT2479
MRA:	MRA_2431
MTF:	TBFG_12435
MTB:	TBMG_01567
MTK:	TBSG_01577
MTZ:	TBXG_001553
MTG:	MRGA327_14855
MTI:	MRGA423_15005
MTE:	CCDC5079_2226
MTUR:	CFBS_2549
MTL:	CCDC5180_2197
MTO:	MTCTRI2_2451
MTD:	UDA_2407
MTN:	ERDMAN_2646
MTJ:	J112_12915
MTUB:	MT7199_2439
MTUC:	J113_16745
MTUE:	J114_12895
MTX:	M943_12440
MTUH:	I917_16975
MTUL:	TBHG_02346
MTUT:	HKBT1_2540
MTUU:	HKBT2_2543
MTQ:	HKBS1_2547
MBO:	BQ2027_MB2430
MBB:	BCG_2423
MBT:	JTY_2417
MBM:	BCGMEX_2413
MBK:	K60_024970
MBX:	BCGT_2236
MAF:	MAF_24220
MMIC:	RN08_2670
MCE:	MCAN_24411
MCQ:	BN44_50380(rnz)
MCV:	BN43_40059(rnz)
MCX:	BN42_40348(rnz)
MCZ:	BN45_50783(rnz)
MPA:	MAP_2220
MAO:	MAP4_1604
MAVI:	RC58_08000
MAVU:	RE97_08000
MAV:	MAV_1774
MIT:	OCO_18340
MIA:	OCU_18520
MID:	MIP_02597
MYO:	OEM_16340
MIR:	OCQ_15950
MCHI:	AN480_09005
MMAL:	CKJ54_07895
MSA:	Mycsm_04127
MUL:	MUL_3670
MMC:	Mmcs_3506
MKM:	Mkms_3578
MJL:	Mjls_3518
MMI:	MMAR_3727
MMAE:	MMARE11_36340
MMM:	W7S_07820
MLI:	MULP_03978
MKN:	MKAN_05065 MKAN_15245
MYV:	G155_02470 G155_19435
MYE:	AB431_08395 AB431_20095
MHAD:	B586_09110
MYN:	MyAD_18635
MDX:	BTO20_12110
MSHG:	MSG_03404(rnz)
MSM:	MSMEG_1776 MSMEG_4568
MSG:	MSMEI_1733 MSMEI_4455
MSB:	LJ00_08860 LJ00_22600
MSN:	LI99_08860 LI99_22605
MSH:	LI98_08860 LI98_22610
MVA:	Mvan_3908 Mvan_5799
MGI:	Mflv_2669
MSP:	Mspyr1_21060
MCB:	Mycch_3393 Mycch_5152
MNE:	D174_19000
MGO:	AFA91_17675 AFA91_30145
MFT:	XA26_04450 XA26_39660
MPHL:	MPHLCCUG_02497(rbn_1) MPHLCCUG_03552(rbn_2)
MVQ:	MYVA_3702
MLL:	B1R94_09805 B1R94_20910
MRH:	MycrhN_4275
MTHN:	4412656_02352(rbn_1) 4412656_02834(rbn_2)
MHAS:	MHAS_01295(rbn_1)
MJD:	JDM601_1504
MTER:	4434518_01400(rbn_2)
ASD:	AS9A_0508
CHN:	A605_00905
CMD:	B841_01115
CMQ:	B840_00240
NFA:	NFA_48890
NFR:	ERS450000_05020(rbn_2)
NCY:	NOCYR_4675(rnz)
NBR:	O3I_036825
NNO:	NONO_c11260(rnz)
NSL:	BOX37_02705
NSR:	NS506_01736
NTP:	CRH09_06400
NOZ:	DMB37_15755
NOD:	FOH10_02215
RPY:	Y013_11020 Y013_15140
RFA:	A3L23_03445(rbn_1)
RHQ:	IM25_02740
RRT:	4535765_04106(rnz)
RBY:	CEJ39_21840
SCO:	SCO2547(SCC77.14c)
SALB:	XNR_4388
SMA:	SAVERM_5576
SGR:	SGR_4998
SGB:	WQO_10505
SCB:	SCAB_40281 SCAB_61631(rnz)
SSX:	SACTE_1962
SVL:	Strvi_7839
SCT:	SCAT_1591(rnz)
SCY:	SCATT_15950
SFA:	Sfla_4337
SBH:	SBI_07165 SBI_07254
SHY:	SHJG_4036
SHO:	SHJGH_3801
SVE:	SVEN_2327
SDV:	BN159_5750(rnz)
SALS:	SLNWT_5329
STRP:	F750_2367
SFI:	SFUL_2111
SCI:	B446_13160
SRC:	M271_32470
SALU:	DC74_3076
SALL:	SAZ_16415
SLV:	SLIV_24950(rnz)
SGU:	SGLAU_11600(rnz)
SVT:	SVTN_12590
STRE:	GZL_05858
SCW:	TU94_10995
SLD:	T261_5522
SLC:	SL103_06325
SXI:	SXIM_14900
STRM:	M444_12455
STRC:	AA958_09325
SAMB:	SAM23877_2592(rnz)
SPRI:	SPRI_4975
SCZ:	ABE83_25385
SCX:	AS200_29765
SRW:	TUE45_03144(rnz_1)
STRF:	ASR50_12290
SLE:	sle_46870(sle_46870)
SRN:	A4G23_01614(rnz_1)
SPAV:	Spa2297_10725
STRT:	A8713_09935
SCLF:	BB341_19670
SGS:	AVL59_40030
STSI:	A4E84_13340
SLS:	SLINC_2940
SNR:	SNOUR_27570(rnz)
SPLU:	LK06_009445
STRD:	NI25_26315
SNW:	BBN63_23950
SAUO:	BV401_16315
SSIA:	A7J05_24335
SVU:	B1H20_09785
SPUN:	BFF78_28235
SGV:	B1H19_14715
SMAL:	SMALA_2560
SLAU:	SLA_2219
SALF:	SMD44_02829(rnz)
SALJ:	SMD11_4608(rnz)
SLX:	SLAV_24800(rnz)
STRO:	STRMOE7_13565
SFK:	KY5_2663c
SNZ:	DC008_10935
SGE:	DWG14_05634(rnz_2)
SRJ:	SRO_4909
SLK:	SLUN_12830
SKY:	D0C37_23670
KSK:	KSE_25590(rnz)
KAB:	B7C62_09375
KAU:	B6264_17460
KIT:	CFP65_2317
STRI:	C7M71_008655
LXL:	KDY119_00443
ART:	Arth_2340
ARH:	AHiyo8_61600
ARQ:	BWQ92_20130
ACRY:	AC20117_05100
ARTH:	C3B78_11050
ACH:	Achl_2067
APN:	Asphe3_20720
PSNI:	NIBR502771_14120
KFV:	AS188_05465
SATK:	SA2016_0130
CIG:	E7741_08470
IVA:	Isova_1557
CET:	B8281_05670
CCEU:	CBR64_05855
CELZ:	E5225_05380
CELH:	GXP71_05925
OEK:	FFI11_007275
GEZ:	FE251_07590
PPC:	HMPREF9154_2627
KFL:	Kfla_5821
TFU:	Tfu_1526
NDA:	Ndas_1991
NAL:	B005_4777
NGV:	CDO52_15515
STRR:	EKD16_12720(rbn2)
TCU:	Tcur_1070
ACTW:	F7P10_30495
SRO:	Sros_2229
NOA:	BKM31_12430 BKM31_17410 BKM31_33620
NOW:	GBF35_11060
GOB:	Gobs_2269
BSD:	BLASA_2975(rnz)
KRA:	Krad_4220
SVI:	Svir_08200
SACC:	EYD13_04440(rnz)
AMD:	AMED_1471(elaC)
AMN:	RAM_07465
AMM:	AMES_1461(elaC)
AMZ:	B737_1462(elaC)
AMQ:	AMETH_6156(elaC)
AMYC:	CU254_30040
PDX:	Psed_6214
SSYI:	EKG83_01010
KAL:	KALB_6185
LED:	BBK82_13470
STP:	Strop_0914
SAQ:	Sare_0857
MAU:	Micau_0920
MIL:	ML5_1164
MICB:	MicB006_0966
MTUA:	CSH63_19895
MICH:	FJK98_04890
MTEM:	GCE86_30095
VMA:	VAB18032_09305
ASE:	ACPL_956(rnz)
AMS:	AMIS_7840
ACTN:	L083_1119(rnz)
AFS:	AFR_05460
ACTS:	ACWT_0839
PLK:	CIK06_05000
PLAB:	C6361_20205
PLAT:	C6W10_23555
CAI:	Caci_1441
ACQ:	AM609_09100
TBI:	Tbis_1128
ABAI:	IMCC26256_11529
BSOL:	FSW04_15915(rnz)
CWO:	Cwoe_3197
AYM:	YM304_31390(rnz)
SHI:	Shel_09800
ERZ:	ER308_16095
EUZ:	DVS28_a2134
SYN:	slr0050
SYZ:	MYO_123270
SYY:	SYNGTS_2303(slr0050)
SYT:	SYNGTI_2302(slr0050)
SYS:	SYNPCCN_2301(slr0050)
SYQ:	SYNPCCP_2301(slr0050)
SYJ:	D082_07520(ycf56)
SYO:	C7I86_12040
SYC:	syc2084_d(ycf56)
SYF:	Synpcc7942_2011
SYW:	SYNW0538
SYD:	Syncc9605_2145
SYE:	Syncc9902_0532
SYG:	sync_2249
SYR:	SynRCC307_1839(rnz)
SYX:	SynWH7803_1976(rnz)
SYP:	SYNPCC7002_A2807(rnz)
CYA:	CYA_1654(rnz)
CYB:	CYB_1636(rnz)
SYNE:	Syn6312_2559
SYNP:	Syn7502_01036
SYNK:	KR100_13305
SYNR:	KR49_06060
SYND:	KR52_05360
SYU:	M744_06355
SYH:	Syncc8109_2226
SYNW:	SynWH8103_00620(rnz)
SYV:	AWQ23_14000
SYL:	AWQ21_14120
SYNC:	CB0101_06580
TEL:	tll0915(ycf56)
THN:	NK55_11145(rnz)
TVN:	NIES2134_110030(ycf56)
THEC:	FFX45_01135
CGC:	Cyagr_3132
CYI:	CBM981_2796(rnz)
DSL:	Dacsa_3522
[truncated: 712 more rows]
