# Supplementary material for: Characterization of the Methanomicrobial Archaeal RNase Zs for Processing the CCA-Containing tRNA Precursors
Source: Front Microbiol. 2020 Aug 25;11:1851. doi: 10.3389/fmicb.2020.01851 (PMC7479834; doi:10.3389/fmicb.2020.01851)
Supplement: Supplementary file 11 [file Data_Sheet_2.xlsx]

## Sheet: mmp tRNA
Dataset S2. The CCA motif-containing tRNA genes in M. maripaludis S2.
Gene_ID	name	Sequence	CCA containing
RNA_25	tRNA His	GCCGTGGTAGGGTAGTGGCTATCCTGAGGGACTGTGGATCCCTCGACCCGGGTTCGATTC CCGGTCTCGGCCCCA	Yes
RNA_34	tRNA Met	AGCGAGGTAGGGTAGCCAGGCCTATCCCGCCGGGCTCATAACCCGGAGATCAGAAGTTCA AATCTTCTCCTCGCTACCA	Yes
RNA_33	tRNA Met	AGCGAGGTAGGGTAGCCAGGCCTATCCCGCCGGGCTCATAACCCGGAGATCAGAAGTTCA AATCTTCTCCTCGCTACCA	Yes
RNA-3	tRNA Pro	GGGCCTGTGGGGTAGCCTGGTCATCCTTTGGGATTTGGGATCCTGAAACCCCAGTTCGAATCTGGGCAGGCCCACCA	Yes
RNA_16	tRNA Ser	GCAGAGATAGTCTAGCCTGGGAAGGCGTACGGCTGGAAACCGTATGAGGCTTTGCCTCCCGGGGGTTCAAATCCCCCTCTCTGCGCCA	Yes
RNA_12	tRNA Val	GAGTTCGTGGTCTAGTTGGCTATGATACCGCCCTGACACGGCGGTGATCGGGAGTTCGAA TCTCCCCGGACTCACCA	Yes
RNA_27	tRNA Val	GGACCTATGGTCTAGTTGGCTATGACATCGCCCTTACAAGGCGAGGGTCGCCGGTTCGAATCCGGCTAGGTCCACCA	Yes
RNA_10	tRNA Arg	GGGCCCGTGGCCTAGTCTGGATACGGCACCGGCCTTCTAAGCCGGGGATCGGGGGTTCGA ATCCCTCCGGGTCCGCCA	Yes
RNA_21	tRNA Asn	GCCTCCTTAGCTCAGTAGGTAGCAGCGACGGACTGTTAATCCGTAGGTCGCAGGTTCGAG CCCTGCAGGAGGCGCCA	Yes
RNA_1	tRNA Gln	AGCCCAGTAGTGTAGTGGCCAATCATCCGTGCCTTTGGAGCATGGGACCGCGGTTCGAAT CCGCGCTGGGCTACCA	Yes
RNA_18	tRNA Ile	AGGGCAGTGGCTCAGCCTGGTTAGAGTGCTCGGCTGATAACCGAGTGGTCCGGGGTTCGA ATCCCCGCTGCCCTA	No
RNA_9	tRNA Leu	GGAGGGATTGCCAAGCCTGGTCAAAGGCGTCGGACTTAAGATCCGATCCGGTAGCGGTTCGAGGGTTCAAATCCCTTTCCCTCCA	No
RNA_26	tRNA Leu	GCGAGGGTTGCCAAGCCTGGTTAAAGGCGCTAGGTTGAGGGCCTAGTCTCATAGGAGTTC GAGGGTTCGAATCCCTTCCCTCGCA	No
RNA_24	tRNA Leu	GCAGGGGTTGTCGAGCCTGGCCAAAGATGCAGGACTTAGAATCCTGTCCAGTAGTGGTTC CAGGGTTCAAATCCCTGCCCCTGCA	No
RNA_5	tRNA Lys	GGGCCCGTAGCTTAGTCTGGTAGAGCGCCTGACTTTTAATCAGGCGGTCGAGGGTTCGAA TCCCTTCGGGCCCG	No
RNA_7	tRNA Lys	GGGCCCGTAGCTTAGTCTGGTAGAGCGCCTGACTTTTAATCAGGCGGTCGAGGGTTCGAA TCCCTTCGGGCCCG	No
RNA_19	tRNA Met	GCCGAGGTGGCTTAGGCTGGTTATAGCGCTCGGCTCATACGGAAATTCCTAAGGGGTTCTTCCCCTTGGGTCCTGGGAAACCGAGAGGTCGGGGGTTCAAGTCCCCCCCTCGGCA	No
RNA_22	tRNA Met	GGGCCCGTAGCTCAGGCTGGTTAGAGTGCTCGGCTCATAACCGAGTGGTCATGGGTTCAA ATCCCATCGGGCCCA	No
RNA_20	tRNA Phe	GCCAAGGTAGTTCAGCCTGGGAGAACGCTGGACTGAAGATCCAGTTGTCGGGTGTTCGAA TCACCCCCTTGGCA	No
RNA_17	tRNA Pro	GGGGCCGTGGGGTAGCCTGGCCATCCTGTGCGTCTGGGGGGCGTGCAACCCGAGTTCGAA TCTCGGCGGCCCCA	No
RNA_50	TRNA Sec	CACGGGGTGCTTATCTTGGTAGATGAGGGCGGACTTCAGATCCGTCGAGTTCCGTTGGAA TTCGGGGTTCGATTCCCCCCCTGCGC	No
RNA_13	tRNA Ser	GCGGAGATGGCCCAGTCTGGTACGGCGCGGGACTGCTAATCCCGTTACGCTCTGCGTAAC CCGAGTTCAAATCTCGGTCTCCGCG	No
RNA_32	tRNA Ser	GCAGAGGTGGTTGAGCTTGGCCAAAGGCGCCGGACTTGAAATCCGGTTCTCCACTGGGGA GCGGGGGTTCAAATCCCTCCCTCTGCG	No
RNA_35	tRNA Thr	GCTTCAGTGGCTCAGCCTGGTAGAGCGCCTGCTTGGTAAGCAGGAGGCCGCGGGTTCAAACCCCGCCTGAAGCT	No
RNA_2	tRNA Thr	GCCTCGGTGGCTCAGCCTGGTAGAGCGCCTGACTTGTAATCAGGTGGTCGGGGGTTCGAATCCCCCCCGGGGCT	No
RNA_43	tRNA Trp	GGGAGTATGGTGTAGTCTGGTCTATCATCGGGGACTCCAAGTGCCTATATGGCCTTCTTA GAAATCTAAGAATTTTTAAGGCGCGCAAACACCAGTTTGTTGCGTGGACTAAAGCCCGAT GCAGGAGAAATCCCTGGACCTGGGTTCAAATCCCAGTACTTCCA	No
RNA_4	tRNA Tyr	CCCGCGATAGTTCAGACTGGTAGAACGGCGGACTGTAGATCCGCATGTCGCTGGTTCAAA TCCGGCTCGCGGGA	No
RNA_36	tRNA Ala	GGGCCCGTAGCTCAGTTGGGAGAGCGCCGCCCTTGCAAGGCGGAGGCCGTGGGTTCAAATCCCGCCGGGTCCA	No
RNA_31	tRNA Ala	GGGCTGATAGCTCAGACTGGGAGAGTGCCGCATTGGCTATGCGGATGCCGCGGGTTCAAA TCCCGCTCAGTCCA	No
RNA_14	tRNA Arg	GCCCTCATGGGGTAGCTAGGATATCCTCGCGGACTGCGGATCCGTGGACTCGGGTTCAAA TCCCGATGGGGGCG	No
RNA_15	tRNA Arg	GGGCCCGTGGTTTAGCTTGGATAGAATACAGGGCTTCGGACCCTGTGGTCGGGGGTTCAA ATCCCTCCGGGCTCG	No
RNA_6	tRNA Asp	GCTCTGGTGGTGTAGCTCGGCCTATCATACAGGACTGTCACTCCTGTGACTCGGGTTCAA ATCCCGGCCAGAGCG	No
RNA_8	tRNA Asp	GCTCTGGTGGTGTAGCTCGGCCTATCATACAGGACTGTCACTCCTGTGACTCGGGTTCAA ATCCCGGCCAGAGCG	No
RNA_28	tRNA Cys	GCCAAGGTAGTCTAGTCCGGCGAGGCAGCGGACTGCAGATCCGCTTCAGAGGGGTTCAAA TCCCTTCCTTGGCT	No
RNA_11	tRNA Glu	GCTCCAGTGGTGTAGTCCGGCCAATCATCCGGCCCTTTCGAGGCCGGGACTCGGGTTCAA ATCCCGGCTGGAGCA	No
RNA_23	tRNA Glu	GCTCCAGTGGTGTAGTCCGGCCAATCATCCGGCCCTTTCGAGGCCGGGACTCGGGTTCAA ATCCCGGCTGGAGCA	No
RNA_30	tRNA Gly	GCGCCAGTGGTGTAGCCTGGTATCACTTTGGCCTTCCAAGCCAGTAACTCGGGTTCAAAT CCCGACTGGCGCA	No
RNA_29	tRNA Gly	GCGGCTTTGATGTAGACTGGTATCATACGGCCCTGCCACGGCCGACACCCGGGTTCAAAT CCCGGAGGCCGCA	No
