# Supplementary material for: Characterization of the Methanomicrobial Archaeal RNase Zs for Processing the CCA-Containing tRNA Precursors
Source: Front Microbiol. 2020 Aug 25;11:1851. doi: 10.3389/fmicb.2020.01851 (PMC7479834; doi:10.3389/fmicb.2020.01851)
Supplement: Supplementary file 12 [file Data_Sheet_3.xlsx]

## Sheet: mpy tRNA
Dataset S3. The CCA motif(red bases)-and intron (red underlined bases)-containing tRNA genes in M. psychrophilus R15.
Gene_ID	name	Sequence	CCA containing
Mpsy_t13	tRNA-Ala	GGGCTTGTAGATCAGTTGGAAGATCGTCGCCTTTGCAAGGCGAAGGCCCTGGGTTCGAATCCCAGCAAGTCCA	No
Mpsy_t22	tRNA-Ala	GGGCTTGTAGATCAGTTGGAAGATCGTCGCCTTTGCAAGGCGAAGGCCCTGGGTTCGAATCCCAGCAAGTCCA	No
Mpsy_t26	tRNA-Ala	GGGCTGGTAGATCAGGGGAAGATCGCTACCTTGGCATGGTAGAGGCCTCGGGTTCAATTCCCGACCAGTCCA	No
Mpsy_t32	tRNA-Ala	GGGCTTGTAGATCAGGGGTAGATCGTTACGTTCGCAACGTAAAGGCCGCGGGTTCAAATCCCGCCGAGTCCA	No
Mpsy_t40	tRNA-Ala	GGGCTTGTAGATCAGTTGGAAGATCGTCGCCTTTGCAAGGCGAAGGCCCTGGGTTCGAATCCCAGCAAGTCCA	No
Mpsy_t2	tRNA-Arg	GGGCTCGTAGGGTAGCCAGGATATCCTGATGGGCTTCGAAGAGGTTTTATTTGCCCCGAAGACACCCATTGACCCGCGTTCGAATCGCGGCGGGCCCG	No
Mpsy_t7	tRNA-Arg	GGACCTGTAGTGTAGCGGATATCACTTAAGCCTCCGGAGCTTAGAACCCGGGTTCGAGTCCCGGCAGGTCCG	No
Mpsy_t18	tRNA-Arg	GTCCCGGTAGGGTAGCGGATATCCTTGAGGCCTGCGGAGCCTTAGACCCGAGTTCGATCCTCGGTCGGGACG	No
Mpsy_t38	tRNA-Arg	GGTCCCGTGGCTTAGCCAGGATATAGCATCGGGCTTCTAACCCGAGGGTCGAGGGTTCGAATCCCTTCGGGATCG	No
Mpsy_t27	tRNA-Asn	GCCGCAATAACTCAGTTGGTAGAGTGTCTGGCTGTTAACCAGAATGTCACAGGTTCGAGCCCTGTTTGCGGCG	No
Mpsy_t16	tRNA-Asp	GTCCGAATAGTGTAGAGGCCTATCATGAAGCCCTGTCGAGGCTTCGACCCGGGTTCGAATCCCGGTTCGGGCG	No
Mpsy_t14	tRNA-Cys	GCCAAGGTGGCGGAGCGGCTACGCAATCGCCTGCAGAGCGATTCCATTCCGGTTCGAATCCGGACCTTGGCT	No
Mpsy_t23	tRNA-Cys	GCCAAGGTGGCGGAGCGGCTACGCAATCGCCTGCAGAGCGATTCCATTCCGGTTCGAATCCGGACCTTGGCT	No
Mpsy_t41	tRNA-Cys	GCCAAGGTGGCGGAGCGGCTACGCAATCGCCTGCAGAGCGATTCCATTCCGGTTCGAATCCGGACCTTGGCT	No
Mpsy_t46	tRNA-Cys	GCCAGGATGGCGGAGCGGCTACGCAATCGCCTGCAGAGCGATTCCATCCCGGTTCGAATCCGGGTCCTGGCT	No
Mpsy_t12	tRNA-Gln	AGTCCTGTAGGGTAGTGGTCAATCCTTTCGGCCTTTGGAGCCGAAGACCGTGGTTCGAATCCGCGCAGGACTA	No
Mpsy_t33	tRNA-Glu	GCTCCGATAGTGTAGCACGGCCAATCATGCAGGACTCTCACTCCTGCGACTCGGGTTCGAATCCCGATCGGAGCA	No
Mpsy_t50	tRNA-Glu	GCTCCGATAGTGTAGTCCGGCCAATCATTCCGGCCTTTCGAGCCGAAGACTCGGGTTCGAATCCCGATCGGAGCA	No
Mpsy_t19	tRNA-Gly	GCGGCTGTGGTTTAGCGGTATGACAGAGGCTTCCCAAGCCTTTAACCCGGGTTCGAATCCCGGCAGCCGCA	No
Mpsy_t20	tRNA-Gly	GCGCCGATGGTCTAGCGGCTATGACTGGGGCCTTCCAAGCCCTAAACCCGGGTTCGAATCCCGGTTGGCGCA	No
Mpsy_t49	tRNA-Gly	ACATCAGTAGTGTAGCGGTCATCACCTGGCGTTGCCAACGCTAGAACCCGGGTTCGAATCCCGGCTGATGTA	No
Mpsy_t30	tRNA-Ile	GGGCCCGTAGCTTAGCTCGGTGGAGCGCACGGCTGATAACCGTGAGGTCCTGAGTTCGAATCTCAGCGGGCCCA	No
Mpsy_t3	tRNA-Leu	GCGGGAGTAACCAAGCGGCCAAAGGTGGTAGACTCAAGATCTTCTCGCGAAGGCGTTCGGGGGTTCGAATCCCTTCTCCCGCACCA	Yes
Mpsy_t21	tRNA-Leu	GCGGGGGTTGCCCAGCCAGGTCAAAGGCGATGGGCTTAGGACCCATTTTCGTAGGAATTCGTGCGTTCGAATCGCACCCCCCGCA	No
Mpsy_t43	tRNA-Leu	GCGGGGGTTGCCCAGCCAGGCCAAAGGCGCTAGGTTGAGGGCCTAGTCTCGTAGGAGTTCGTGTGTTCGAATCACACCTCCCGCACCA	Yes
Mpsy_t44	tRNA-Leu	GCGGGGGTTGCCCAGCCAGGCCAAAGGCGCTAGGTTGAGGGCCTAGTCTCGTAGGAGTTCGTGTGTTCGAATCACACCTCCCGCA	No
Mpsy_t45	tRNA-Leu	GCGGGAGTCGCCCAGCCAGGTCAAAGGCGCTAGATTCAGAGTCTAGTCTCGTAGGAGTTCGTGCGTTCGAATCGCATCTCCCGCACCA	Yes
Mpsy_t51	tRNA-Leu	GCGAGGGTCGCCCAGTCGGTCAAAGGCGGCAGACTTAAGATCTGTTCTCGAAGGAGTTCGTGGGTTCAAATCCCATCCCTCGCA	No
Mpsy_t37	tRNA-Lys	GGGCCGGTAGCTTAGCCAGGCAGAGCGACGGACTCTTAATCCGTAGGCCAAGGGTTCAACTCCCTTCCGGCTCG	No
Mpsy_t9	tRNA-Met	AGCGGGGTGGGGTAGCCAGGAGATCCCGACGGGCTCATAACCCGTAGACCGATGGTTCGAATCCATCCCCCGCTA	No
Mpsy_t28	tRNA-Met	GGGCCTGTAGCTTAGCCAGGTTAGAGCGCTCGGCTCATAACCGAGCGGTCACCGGTTCGAATCCGGTTAGGCCCA	No
Mpsy_t39	tRNA-Met	GCCCGGATAGCCTAGTCGGTTGGGGCGCCAGACTCATAGGGAATATTAACCGTGCGTCCAAATCTCCTGAGACATCTGGAGGTCGCGTGTTCGAGTCACGCTCCGGGCA	No
Mpsy_t48	tRNA-Phe	GCCCAGGTAGCTCAGTTCGGGAGAGCGCTGCCCTGAAGAGGCAGTTGTCCCCGGTTCAAATCCGGGTCTGGGCA	No
Mpsy_t4	tRNA-Pro	GGGACCGTAGGGTAGCCTGGTCCATCCTTCGGCGTTCGGGACATGGTATATCCATGCGAACTACGCCGGAACCTGAGTTCAAATCTCAGCGGTCCCA	No
Mpsy_t11	tRNA-Ser	GTCGAGATAGCCAAGCCCGGTATGGCGCAGGATTGCTAATCCTGTGGTGCCCTGCACCGCGGGGGTTCGAATCCCCCTCTCGTCG	No
Mpsy_t42	tRNA-Ser	GCCGAGGTAGTCTAGTGGTAGGGCGCAAGCCTGGAAAGCTTGTGGGGCATCCGCCCCTCGGGAGTTCGAATCTCCCCCTCGGCG	No
Mpsy_t52	tRNA-Ser	GCTGAGGTAGCCAAGTGGTCCACGGCGCCGGTCTTGAAAACCGGTAGTGCTCACGCGCTGCGGGAGTTCGAACCTCCTCCTCAGCG	No
Mpsy_t5	tRNA-Thr	GCCTCTGTGGCTTAGCGGTATAGCGGCTGATTCGTAATCAGCAGGTCGGGGGTTCAAATCCCCCCGGAGGCT	No
Mpsy_t24	tRNA-Thr	GCCTCGATGGCTTAGGGGTATAGCGCGTCCTTGGTAAGGACGAGGTCGCGGGTTCAAATCCCGTTCGAGGCT	No
Mpsy_t34	tRNA-Thr	GCCTCGGTGGCTCAGCCCGGCAGAGCGAGTGACTTGTAATCACTAGGCCGCGTGTTCAAATCACGCCCGGGGCT	No
Mpsy_t25	tRNA-Trp	GGGGCTGTGGCCTAGCCCGGCATGGCGATGGGCTCCAGCGGATAAATGATGAACAACGGGTCTACTGAGGCTTAACCCGACGGGGTTGGCCGGTGAGGAACCGTTGGAGCACTGATGTTGCTCATACCTTAATGCTGTGTAATGCAGCAGTTCGGAGAGACCCGTCGATCGTGAGTTCAAATCTCACCAGCCCCA	No
Mpsy_t15	tRNA-Tyr	CTCGCCTTAACTCAGTGGTAGAGTGCGCGGCTGTAGTATGGTTCATGTGACTTGTTCACACATACCGCGCAGGCACCGCGATGTCCCCGGTTCGAGTCTGGGAGGCGGGA	No
Mpsy_t10	tRNA-Val	GGGCTCGTGGTCTAGCTGGTCATGACGTCGCCTTCACACGGCGGAGGTCCTGGATTCGAATTCCAGCGGGCCCA	No
Mpsy_t8	tRNA-Arg	GAGCGTGTGGCCTAGTCAGGATATGGCGGCAGCCTCCTAAGCTGCAAGCCGAGGGTTCAAATCCCTTCACGCTCGCCA	Yes
Mpsy_t36	tRNA-Cys	GCCGAGGTGACAGAGTGGCCAATGTGACCGCCTGCAGAGCGGTTTTCCGGGAGTTCGAATCTTCCCCTCGGCACCA	Yes
Mpsy_t1	tRNA-Gln	AGCCCGGTAGTGTAGTGGTCAATCATGCAGGACTCTGGATCCCGCAACCTCGGTTCGAATCCGTGCCGGGCTACCA	Yes
Mpsy_t31	tRNA-His	GCCGGGGTAGGGTAGCGGTTATCCTGTGGCCCTGTGGAGGCTACGATTCGAGTTCGATTCTCGATCCCGGCCCCA	Yes
Mpsy_t6	tRNA-Lys	GGGCTCGTAGCTCAGTCAGGCAGAGCGTCTGGCTTTTAACCAGACGGCCTAGGGTTCAAATCCCTACGAGCCCGCCA	Yes
Mpsy_t17	tRNA-Pro	GGGATCGTAGGGTAGCCTGGTCCATCCTGTTAGGCTGGGGGTCTAGCGACCGGAGTTCAAATCTCCGCGGTCCCACCA	Yes
Mpsy_t35	tRNA-Pro	GGGATAGTAGGGTAGCTTGGTCCATCCTCGAGCGTTTGGGACGCTTGGACCGCGGTTCAAATCCGCGCTATCCCACCA	Yes
Mpsy_t29	tRNA-Val	GGGCTCGTGGTCTAGCCGGTTATGACATCGCCTTTACACGGCGGGGGTCAGGAGTTCGAATCTCCTCGGGCCCACCA	Yes
Mpsy_t47	tRNA-Val	GGGCTCGTGGTCTAGCCGGTCATGACGTCGCCTTGACATGGCGGAGGTCCTGAGTTCGAATCTCAGCGGGCCCACCA	Yes
Mpsy_t53	tRNA-Pyl	GGAAATCAGATCATGTTGATCAAATGGACTCTAAATCCGTTTAGCCGGGTTAAATTCCCGGGGTTTCCGCCA	Yes
